# Supplementary material for: Aqua­bis­[N′-(1,3-dithio­lan-2-ylidene)-2-hy­droxy­benzohydrazidato(0.5−)-κ2 N′,O]sodium(I)
Source: Acta Crystallogr Sect E Struct Rep Online. 2012 May 26;68(Pt 6):m827–8. doi: 10.1107/S1600536812023239 (PMC3379147; doi:10.1107/S1600536812023239)
Supplement: Supplementary file 1 [file e-68-0m827-sup1.cif]

##############################################################################
#                                                                            #
# This CIF contains the data in a paper accepted for publication in          #
# Acta Crystallographica Section E. It conforms to the requirements of       #
# Notes for Authors for Acta Crystallographica Section E, and has been       #
# peer reviewed under the auspices of the IUCr Commission on Journals.       #
#                                                                            #
# Full details of the Crystallographic Information File format               #
# are given in the paper "The Crystallographic Information File (CIF):       #
# a New Standard Archive File for Crystallography" by S. R. Hall, F. H.      #
# Allen and I. D. Brown [Acta Cryst. (1991), A47, 655-685].                  #
#                                                                            #
# The current version of the core CIF dictionary is obtainable from          #
# ftp://ftp.iucr.org/pub/cif_core.dic.                                       #
#                                                                            #
# Software is freely available for graphical display of the structure(s)     #
# in this CIF. For information consult the CIF software page                 #
# http://www.iucr.org/resources/cif/software.                                #
#                                                                            #
# This file may be used for bona fide research purposes within the           #
# scientific community so long as proper attribution is given to the journal # 
# article from which it was obtained.                                        #
#                                                                            #
##############################################################################
data_global
_audit_creation_method     'PLATON <TABLE ACC> option'
_journal_date_recd_electronic     2012-05-12
_journal_date_accepted     2012-05-21
_journal_name_full     'Acta Crystallographica, Section E'
_journal_year     2012
_journal_volume     68
_journal_issue      6
_journal_page_first     m827
_journal_page_last     m828
_journal_paper_category     QM
_journal_paper_doi     10.1107/S1600536812023239
_journal_coeditor_code     BQ2359
_publ_contact_author_name     'Beghidja, Adel.'
_publ_contact_author_address
;
Unit\'e de Recherche de Chimie de l'Environnement
et Mol\'eculaire Structurale (CHEMS)
Facult\'e des Sciences Exactes
D\'epartement de Chimie
Universit\'e Mentouri,
25000 Constantine
Algeria
;
_publ_contact_author_email     a_beghidja@yahoo.fr
_publ_contact_author_fax      21E306(3)
_publ_contact_author_phone       2E307(8)
_publ_section_title
;\
Aquabis[<i>N</i>'-(1,3-dithiolan-2-ylidene)-2-hydroxybenzohydrazidato(0.5-)-\
\k^2^<i>N</i>',<i>O</i>]sodium(I)
;
loop_
    _publ_author_name
    _publ_author_address
    'Bouchameni, Chahra'
;
Unit\'e de Recherche de Chimie de l'Environnement et Mol\'eculaire Structurale
(CHEMS), Facult\'e des Sciences Exactes, D\'epartement de chimie,
Universit\'e Mentouri,
25000 Constantine, Algeria
;
    'Beghidja, Chahrazed'
;
Unit\'e de Recherche de Chimie de l'Environnement et Mol\'eculaire Structurale
(CHEMS), Facult\'e des Sciences Exactes, D\'epartement de chimie,
Universit\'e Mentouri,
25000 Constantine, Algeria
;
    'Beghidja, Adel'
;
Unit\'e de Recherche de Chimie de l'Environnement et Mol\'eculaire Structurale
(CHEMS), Facult\'e des Sciences Exactes, D\'epartement de chimie,
Universit\'e Mentouri,
25000 Constantine, Algeria
;
    'Boutebdja, Mehdi'
;
Unit\'e de Recherche de Chimie de l'Environnement et Mol\'eculaire Structurale
(CHEMS), Facult\'e des Sciences Exactes, D\'epartement de chimie,
Universit\'e Mentouri,
25000 Constantine, Algeria
;
_publ_section_synopsis     .
data_I
_chemical_name_systematic
;
Aquabis[<i>N</i>'-(1,3-dithiolan-2-ylidene)-2-hydroxybenzohydrazidato(0.5-)-
\k^2^<i>N</i>',<i>O</i>]sodium(I)
;
_chemical_name_common     ?
_chemical_formula_moiety     'C20 H21 N4 Na O5 S4'
_chemical_formula_sum     'C20 H21 N4 Na O5 S4'
_chemical_formula_structural     ?
_chemical_formula_iupac     '[Na (C10 H9.5 N2 O2 S2)2 (H2 O1)]'
_chemical_formula_weight     548.68
_chemical_melting_point     ?
_symmetry_cell_setting     monoclinic
_symmetry_space_group_name_H-M     'C 2'
_symmetry_space_group_name_Hall     'C 2y'
loop_
    _symmetry_equiv_pos_site_id
    _symmetry_equiv_pos_as_xyz
    1 x,y,z
    2 -x,y,-z
    3 1/2+x,1/2+y,z
    4 1/2-x,1/2+y,-z
_cell_length_a     16.6960(16)
_cell_length_b     5.9330(3)
_cell_length_c     13.5240(12)
_cell_angle_alpha     90
_cell_angle_beta     117.804(3)
_cell_angle_gamma     90
_cell_volume     1184.99(17)
_cell_formula_units_Z     2
_cell_measurement_reflns_used     2559
_cell_measurement_theta_min     0.998
_cell_measurement_theta_max     27.485
_cell_measurement_temperature     298
_cell_special_details
;
;
_exptl_crystal_description     plates
_exptl_crystal_colour     colorless
_exptl_crystal_size_max     0.140
_exptl_crystal_size_mid     0.100
_exptl_crystal_size_min     0.080
_exptl_crystal_size_rad     ?
_exptl_crystal_density_diffrn     1.538
_exptl_crystal_density_meas     ?
_exptl_crystal_density_method     'Not Measured'
_exptl_crystal_F_000     568
_exptl_absorpt_coefficient_mu     0.460
_exptl_absorpt_correction_type     none
_exptl_special_details
;
;
_diffrn_ambient_temperature     298
_diffrn_radiation_type     MoK\a
_diffrn_radiation_wavelength     0.71073
_diffrn_radiation_source     'Rotating Anode'
_diffrn_radiation_monochromator     'horizonally mounted graphite crystal'
_diffrn_measurement_device_type     'Nonius KappaCCD'
_diffrn_measurement_device     '95mm CCD camera on \k-goniostat'
_diffrn_measurement_method     '\f scans, and \w scans with \k offsets'
_diffrn_detector_area_resol_mean     9
_diffrn_reflns_number     3660
_diffrn_reflns_av_R_equivalents     0.0496
_diffrn_reflns_av_sigmaI/netI     0.0655
_diffrn_reflns_theta_min     1.70
_diffrn_reflns_theta_max     27.48
_diffrn_reflns_theta_full     27.48
_diffrn_measured_fraction_theta_max     0.994
_diffrn_measured_fraction_theta_full     0.994
_diffrn_reflns_limit_h_min     -21
_diffrn_reflns_limit_h_max     21
_diffrn_reflns_limit_k_min     -6
_diffrn_reflns_limit_k_max     7
_diffrn_reflns_limit_l_min     -13
_diffrn_reflns_limit_l_max     17
_diffrn_reflns_reduction_process
;
;
_diffrn_standards_number     0
_diffrn_standards_interval_count     .
_diffrn_standards_interval_time     .
_diffrn_standards_decay_%     ?
loop_
    _diffrn_standard_refln_index_h
    _diffrn_standard_refln_index_k
    _diffrn_standard_refln_index_l
    ? ? ?
_refine_special_details
;
 Refinement on F^2^ for ALL reflections except those
 flagged by the user for potential systematic errors.
 Weighted R-factors wR and all goodnesses of fit S
 are based on F^2^, conventional R-factors R are based
 on F, with F set to zero for negative F^2^. The
 observed criterion of F^2^ > 2sigma(F^2^) is used only
 for calculating -R-factor-obs etc. and is not
 relevant to the choice of reflections for refinement.
 R-factors based on F^2^ are statistically about twice
 as large as those based on F, and R-factors based on
 ALL data will be even larger.
;
_reflns_number_total     2463
_reflns_number_gt     2083
_reflns_threshold_expression     I>2\s(I)
_refine_ls_structure_factor_coef     Fsqd
_refine_ls_matrix_type     full
_refine_ls_R_factor_all     0.0618
_refine_ls_R_factor_gt     0.0467
_refine_ls_wR_factor_gt     0.1042
_refine_ls_wR_factor_ref     0.1262
_refine_ls_goodness_of_fit_ref     0.999
_refine_ls_restrained_S_all     1.008
_refine_ls_number_reflns     2463
_refine_ls_number_parameters     161
_refine_ls_number_restraints     5
_refine_ls_number_constraints     ?
_refine_ls_hydrogen_treatment     mixed
_refine_ls_weighting_scheme     calc
_refine_ls_weighting_details
         'calc w=1/[\s^2^(Fo^2^)+(0.0458P)^2^+2.9944P] where P=(Fo^2^+2Fc^2^)/3'
_atom_sites_solution_hydrogens     geom
_atom_sites_solution_primary     direct
_atom_sites_solution_secondary     difmap
_refine_ls_shift/su_max     0.021
_refine_ls_shift/su_mean     0.001
_refine_diff_density_max     0.325
_refine_diff_density_min     -0.426
_refine_ls_extinction_method     none
_refine_ls_abs_structure_details     'Flack (1983), 970 Friedel pairs'
_refine_ls_abs_structure_Flack     -0.06(13)
loop_
    _atom_type_symbol
    _atom_type_description
    _atom_type_scat_dispersion_real
    _atom_type_scat_dispersion_imag
    _atom_type_scat_source
    S S 0.1246 0.1234 'International Tables Vol C Tables 4.2.6.8 and 6.1.1.4'
    O O 0.0106 0.0060 'International Tables Vol C Tables 4.2.6.8 and 6.1.1.4'
    Na Na 0.0362 0.0249 'International Tables Vol C Tables 4.2.6.8 and 6.1.1.4'
    N N 0.0061 0.0033 'International Tables Vol C Tables 4.2.6.8 and 6.1.1.4'
    H H 0.0000 0.0000 'International Tables Vol C Tables 4.2.6.8 and 6.1.1.4'
    C C 0.0033 0.0016 'International Tables Vol C Tables 4.2.6.8 and 6.1.1.4'
_computing_data_collection     'COLLECT (Nonius, 1998)'
_computing_cell_refinement     'SCALEPACK (Otwinowski & Minor, 1997)'
_computing_data_reduction     'DENZO (Otwinowski & Minor, 1997)'
_computing_structure_solution     'SHELXS97 (Sheldrick, 2008)'
_computing_structure_refinement     'SHELXL97 (Sheldrick, 2008)'
_computing_molecular_graphics     'PLATON (Spek, 2009)'
_computing_publication_material     'SHELXL97 (Sheldrick, 2008)'
loop_
    _atom_site_type_symbol
    _atom_site_label
    _atom_site_fract_x
    _atom_site_fract_y
    _atom_site_fract_z
    _atom_site_U_iso_or_equiv
    _atom_site_thermal_displace_type
    _atom_site_calc_flag
    _atom_site_refinement_flags
    _atom_site_occupancy
    S S1 0.34168(7) 0.79324(19) 0.76027(8) 0.0330(3) Uani . . 1.000
    S S2 0.33261(8) 1.0904(2) 0.57897(10) 0.0388(4) Uani . . 1.000
    Na Na1 0.50000 0.7068(4) 0.50000 0.0324(8) Uani . . 1.000
    O O1 0.5618(2) 0.4475(5) 0.6448(2) 0.0318(9) Uani . . 1.000
    O O2 0.5000(2) 0.3636(5) 0.9088(2) 0.0348(10) Uani . . 1.000
    O O3 0.50000 1.0799(9) 0.50000 0.057(2) Uani . . 1.000
    N N1 0.4834(2) 0.5736(6) 0.7318(2) 0.0245(10) Uani . . 1.000
    N N2 0.4434(2) 0.7412(6) 0.6540(3) 0.0261(10) Uani . . 1.000
    C C1 0.5421(3) 0.4301(7) 0.7235(3) 0.0261(12) Uani . . 1.000
    C C2 0.5809(3) 0.2538(7) 0.8092(3) 0.0249(11) Uani . . 1.000
    C C3 0.5575(3) 0.2237(7) 0.8968(3) 0.0282(11) Uani . . 1.000
    C C4 0.5962(3) 0.0414(8) 0.9695(4) 0.0393(16) Uani . . 1.000
    C C5 0.6562(3) -0.1025(9) 0.9594(4) 0.0400(16) Uani . . 1.000
    C C6 0.6809(3) -0.0701(8) 0.8755(4) 0.0373(14) Uani . . 1.000
    C C7 0.6425(3) 0.1041(8) 0.8012(3) 0.0325(12) Uani . . 1.000
    C C8 0.3821(3) 0.8554(7) 0.6639(3) 0.0262(11) Uani . . 1.000
    C C9 0.2806(3) 1.0562(9) 0.7390(4) 0.0400(16) Uani . . 1.000
    C C10 0.2425(3) 1.1176(9) 0.6176(4) 0.0453(16) Uani . . 1.000
    H H1 0.47040 0.56020 0.78750 0.0290 Uiso calc . 1.000
    H H2 0.512(8) 0.379(19) 0.980(3) 0.0680 Uiso . . 0.500
    H H3 0.470(4) 1.171(8) 0.435(3) 0.0680 Uiso . . 1.000
    H H4 0.58030 0.01670 1.02760 0.0470 Uiso calc R 1.000
    H H5 0.68110 -0.22480 1.01000 0.0480 Uiso calc R 1.000
    H H6 0.72380 -0.16700 0.86960 0.0450 Uiso calc R 1.000
    H H7 0.65820 0.12360 0.74260 0.0390 Uiso calc R 1.000
    H H9A 0.23110 1.03850 0.75920 0.0480 Uiso calc R 1.000
    H H9B 0.32190 1.17610 0.78640 0.0480 Uiso calc R 1.000
    H H10A 0.21950 1.27430 0.60530 0.0540 Uiso calc R 1.000
    H H10B 0.19180 1.01580 0.57130 0.0540 Uiso calc R 1.000
loop_
    _atom_site_aniso_label
    _atom_site_aniso_U_11
    _atom_site_aniso_U_22
    _atom_site_aniso_U_33
    _atom_site_aniso_U_12
    _atom_site_aniso_U_13
    _atom_site_aniso_U_23
    S1 0.0373(6) 0.0381(6) 0.0316(5) 0.0081(5) 0.0228(5) 0.0031(5)
    S2 0.0465(7) 0.0349(6) 0.0353(6) 0.0119(5) 0.0194(5) 0.0097(5)
    Na1 0.0457(14) 0.0278(13) 0.0329(12) 0.0000 0.0260(11) 0.0000
    O1 0.0435(17) 0.0330(17) 0.0300(15) 0.0067(13) 0.0265(14) 0.0027(12)
    O2 0.0449(18) 0.0407(19) 0.0274(15) 0.0150(15) 0.0240(15) 0.0072(13)
    O3 0.113(5) 0.029(3) 0.040(3) 0.0000 0.044(3) 0.0000
    N1 0.0286(17) 0.0287(18) 0.0195(15) 0.0012(15) 0.0139(13) 0.0016(14)
    N2 0.0321(18) 0.0259(19) 0.0225(16) 0.0035(15) 0.0145(14) 0.0029(12)
    C1 0.030(2) 0.028(2) 0.025(2) -0.0002(17) 0.0167(17) -0.0024(16)
    C2 0.0249(18) 0.027(2) 0.0217(17) -0.0008(16) 0.0100(14) -0.0048(15)
    C3 0.030(2) 0.033(2) 0.0213(18) 0.0045(17) 0.0116(16) 0.0001(16)
    C4 0.046(3) 0.041(3) 0.029(2) 0.008(2) 0.016(2) 0.0058(18)
    C5 0.045(3) 0.036(3) 0.029(2) 0.012(2) 0.009(2) 0.0066(19)
    C6 0.036(2) 0.033(3) 0.037(2) 0.011(2) 0.012(2) -0.002(2)
    C7 0.033(2) 0.036(2) 0.033(2) -0.001(2) 0.0193(18) -0.005(2)
    C8 0.029(2) 0.030(2) 0.0190(18) -0.0005(16) 0.0108(16) 0.0010(15)
    C9 0.038(2) 0.044(3) 0.043(3) 0.009(2) 0.023(2) -0.003(2)
    C10 0.040(2) 0.045(3) 0.045(3) 0.022(2) 0.015(2) 0.003(2)
_geom_special_details
;
 Bond distances, angles etc. have been calculated using the
 rounded fractional coordinates. All su's are estimated
 from the variances of the (full) variance-covariance matrix.
 The cell esds are taken into account in the estimation of
 distances, angles and torsion angles
;
loop_
    _geom_bond_atom_site_label_1
    _geom_bond_atom_site_label_2
    _geom_bond_site_symmetry_1
    _geom_bond_site_symmetry_2
    _geom_bond_distance
    _geom_bond_publ_flag
    S1 C8 . . 1.764(5) no
    S1 C9 . . 1.812(6) no
    S2 C8 . . 1.750(4) no
    S2 C10 . . 1.815(6) no
    Na1 O1 . . 2.320(3) yes
    Na1 O3 . . 2.214(6) yes
    Na1 N2 . . 2.666(4) yes
    Na1 O1 . 2_656 2.320(3) no
    Na1 N2 . 2_656 2.666(4) no
    O1 C1 . . 1.256(5) no
    O2 C3 . . 1.335(6) no
    O2 H2 . . 0.89(5) no
    O3 H3 . 2_656 0.95(4) no
    O3 H3 . . 0.95(4) no
    N1 N2 . . 1.373(5) no
    N1 C1 . . 1.342(6) no
    N2 C8 . . 1.285(6) no
    N1 H1 . . 0.8800 no
    C1 C2 . . 1.469(6) no
    C2 C3 . . 1.421(6) no
    C2 C7 . . 1.401(7) no
    C3 C4 . . 1.401(6) no
    C4 C5 . . 1.371(8) no
    C5 C6 . . 1.390(7) no
    C6 C7 . . 1.374(6) no
    C9 C10 . . 1.503(7) no
    C4 H4 . . 0.9500 no
    C5 H5 . . 0.9500 no
    C6 H6 . . 0.9500 no
    C7 H7 . . 0.9500 no
    C9 H9A . . 0.9900 no
    C9 H9B . . 0.9900 no
    C10 H10A . . 0.9900 no
    C10 H10B . . 0.9900 no
loop_
    _geom_contact_atom_site_label_1
    _geom_contact_atom_site_label_2
    _geom_contact_distance
    _geom_contact_site_symmetry_1
    _geom_contact_site_symmetry_2
    _geom_contact_publ_flag
    S1 N1 2.880(4) . . no
    S1 C4 3.614(5) . 2_667 no
    S2 C10 3.660(5) . 4_546 no
    S2 O3 3.4263(15) . . no
    S1 H1 2.4300 . . no
    S1 H7 3.1300 . 3_455 no
    S1 H4 2.8600 . 2_667 no
    S2 H10A 2.9100 . 4_546 no
    S2 H10B 3.1500 . 4_556 no
    Na1 C10 3.633(6) . 3_545 no
    Na1 C10 3.633(6) . 4_546 no
    Na1 H10B 3.1000 . 3_545 no
    Na1 H10B 3.1000 . 4_546 no
    O1 O3 2.788(5) . 1_545 no
    O1 N2 2.681(5) . . no
    O1 C9 3.323(7) . 3_545 no
    O1 O3 2.788(5) . 2_646 no
    O1 C10 3.360(7) . 3_545 no
    O2 C4 3.378(6) . 2_657 no
    O2 N1 2.596(4) . . no
    O2 C3 3.298(5) . 2_657 no
    O2 O2 2.467(4) . 2_657 no
    O3 O1 2.788(5) . 1_565 no
    O3 S2 3.4263(15) . 2_656 no
    O3 O1 2.788(5) . 2_666 no
    O3 S2 3.4263(15) . . no
    O1 H7 2.4600 . . no
    O1 H10B 2.8100 . 3_545 no
    O1 H3 1.90(4) . 2_646 no
    O1 H9A 2.5700 . 3_545 no
    O2 H2 1.61(8) . 2_657 no
    O2 H9B 2.8700 . 1_545 no
    O2 H4 2.8000 . 2_657 no
    O2 H1 1.8800 . . no
    N1 S1 2.880(4) . . no
    N1 O1 2.257(5) . . no
    N1 O2 2.596(4) . . no
    N2 O1 2.681(5) . . no
    C3 O2 3.298(5) . 2_657 no
    C4 O2 3.378(6) . 2_657 no
    C4 S1 3.614(5) . 2_647 no
    C4 C9 3.495(7) . 2_647 no
    C9 O1 3.323(7) . 3_455 no
    C9 C4 3.495(7) . 2_667 no
    C10 O1 3.360(7) . 3_455 no
    C10 Na1 3.633(6) . 3_455 no
    C10 Na1 3.633(6) . 4_556 no
    C10 S2 3.660(5) . 4_556 no
    C1 H9A 3.0300 . 3_545 no
    C1 H3 2.57(4) . 2_646 no
    C2 H3 3.04(4) . 2_646 no
    C3 H1 2.5100 . . no
    C3 H2 2.60(11) . 2_657 no
    C4 H9B 3.0300 . 2_647 no
    C4 H2 2.98(12) . 2_657 no
    C4 H4 2.9700 . 2_657 no
    C6 H5 2.9300 . 4_657 no
    C7 H5 3.0300 . 4_657 no
    C7 H3 2.88(4) . 2_646 no
    C9 H6 2.8800 . 3_465 no
    C9 H4 2.9300 . 2_667 no
    H1 S1 2.4300 . . no
    H1 O2 1.8800 . . no
    H1 C3 2.5100 . . no
    H1 H2 2.5900 . . no
    H2 H1 2.5900 . . no
    H2 H4 2.3800 . . no
    H2 O2 1.61(9) . 2_657 no
    H2 C3 2.60(11) . 2_657 no
    H2 C4 2.98(12) . 2_657 no
    H3 O1 1.90(4) . 2_666 no
    H3 C1 2.57(4) . 2_666 no
    H3 C2 3.04(4) . 2_666 no
    H3 C7 2.88(4) . 2_666 no
    H3 H7 2.3700 . 2_666 no
    H4 H2 2.3800 . . no
    H4 S1 2.8600 . 2_647 no
    H4 O2 2.8000 . 2_657 no
    H4 C4 2.9700 . 2_657 no
    H4 C9 2.9300 . 2_647 no
    H4 H4 2.4200 . 2_657 no
    H4 H9B 2.4600 . 2_647 no
    H5 C6 2.9300 . 4_647 no
    H5 C7 3.0300 . 4_647 no
    H6 C9 2.8800 . 3_535 no
    H6 H9A 2.3400 . 3_535 no
    H6 H9B 2.5600 . 3_535 no
    H7 O1 2.4600 . . no
    H7 H3 2.3700 . 2_646 no
    H7 S1 3.1300 . 3_545 no
    H9A O1 2.5700 . 3_455 no
    H9A C1 3.0300 . 3_455 no
    H9A H6 2.3400 . 3_465 no
    H9B O2 2.8700 . 1_565 no
    H9B C4 3.0300 . 2_667 no
    H9B H4 2.4600 . 2_667 no
    H9B H6 2.5600 . 3_465 no
    H10A S2 2.9100 . 4_556 no
    H10B Na1 3.1000 . 3_455 no
    H10B O1 2.8100 . 3_455 no
    H10B S2 3.1500 . 4_546 no
    H10B Na1 3.1000 . 4_556 no
loop_
    _geom_angle_atom_site_label_1
    _geom_angle_atom_site_label_2
    _geom_angle_atom_site_label_3
    _geom_angle_site_symmetry_1
    _geom_angle_site_symmetry_2
    _geom_angle_site_symmetry_3
    _geom_angle
    _geom_angle_publ_flag
    C8 S1 C9 . . . 94.8(2) no
    C8 S2 C10 . . . 94.8(2) no
    O1 Na1 O3 . . . 131.54(8) no
    O1 Na1 N2 . . . 64.63(11) no
    O1 Na1 O1 . . 2_656 96.91(13) no
    O1 Na1 N2 . . 2_656 122.01(13) no
    O3 Na1 N2 . . . 85.61(9) no
    O1 Na1 O3 2_656 . . 131.54(8) no
    O3 Na1 N2 . . 2_656 85.61(9) no
    O1 Na1 N2 2_656 . . 122.01(13) no
    N2 Na1 N2 . . 2_656 171.22(15) no
    O1 Na1 N2 2_656 . 2_656 64.63(11) no
    Na1 O1 C1 . . . 125.5(3) no
    C3 O2 H2 . . . 113(8) no
    Na1 O3 H3 . . . 125(3) no
    Na1 O3 H3 . . 2_656 125(3) no
    H3 O3 H3 . . 2_656 111(4) no
    N2 N1 C1 . . . 120.6(3) no
    Na1 N2 N1 . . . 108.7(2) no
    Na1 N2 C8 . . . 135.3(3) no
    N1 N2 C8 . . . 115.4(4) no
    C1 N1 H1 . . . 120.00 no
    N2 N1 H1 . . . 120.00 no
    N1 C1 C2 . . . 117.2(4) no
    O1 C1 N1 . . . 120.6(4) no
    O1 C1 C2 . . . 122.3(4) no
    C1 C2 C7 . . . 117.4(4) no
    C3 C2 C7 . . . 118.8(4) no
    C1 C2 C3 . . . 123.8(4) no
    C2 C3 C4 . . . 117.8(4) no
    O2 C3 C2 . . . 121.1(4) no
    O2 C3 C4 . . . 121.2(4) no
    C3 C4 C5 . . . 122.0(5) no
    C4 C5 C6 . . . 120.3(5) no
    C5 C6 C7 . . . 119.1(5) no
    C2 C7 C6 . . . 122.0(4) no
    S1 C8 S2 . . . 115.2(3) no
    S1 C8 N2 . . . 124.4(3) no
    S2 C8 N2 . . . 120.5(3) no
    S1 C9 C10 . . . 107.6(4) no
    S2 C10 C9 . . . 107.9(4) no
    C3 C4 H4 . . . 119.00 no
    C5 C4 H4 . . . 119.00 no
    C4 C5 H5 . . . 120.00 no
    C6 C5 H5 . . . 120.00 no
    C5 C6 H6 . . . 120.00 no
    C7 C6 H6 . . . 120.00 no
    C2 C7 H7 . . . 119.00 no
    C6 C7 H7 . . . 119.00 no
    S1 C9 H9A . . . 110.00 no
    S1 C9 H9B . . . 110.00 no
    C10 C9 H9A . . . 110.00 no
    C10 C9 H9B . . . 110.00 no
    H9A C9 H9B . . . 108.00 no
    S2 C10 H10A . . . 110.00 no
    S2 C10 H10B . . . 110.00 no
    C9 C10 H10A . . . 110.00 no
    C9 C10 H10B . . . 110.00 no
    H10A C10 H10B . . . 108.00 no
loop_
    _geom_torsion_atom_site_label_1
    _geom_torsion_atom_site_label_2
    _geom_torsion_atom_site_label_3
    _geom_torsion_atom_site_label_4
    _geom_torsion_site_symmetry_1
    _geom_torsion_site_symmetry_2
    _geom_torsion_site_symmetry_3
    _geom_torsion_site_symmetry_4
    _geom_torsion
    _geom_torsion_publ_flag
    C9 S1 C8 S2 . . . . -11.2(3) no
    C9 S1 C8 N2 . . . . 168.7(4) no
    C8 S1 C9 C10 . . . . 35.8(4) no
    C10 S2 C8 S1 . . . . -11.6(3) no
    C10 S2 C8 N2 . . . . 168.5(4) no
    C8 S2 C10 C9 . . . . 36.2(4) no
    O3 Na1 O1 C1 . . . . 60.2(4) no
    N2 Na1 O1 C1 . . . . 2.4(3) no
    O1 Na1 O1 C1 2_656 . . . -119.8(3) no
    N2 Na1 O1 C1 2_656 . . . 175.9(3) no
    O1 Na1 N2 N1 . . . . -1.8(2) no
    O1 Na1 N2 C8 . . . . -171.8(5) no
    O3 Na1 N2 N1 . . . . -142.4(2) no
    O3 Na1 N2 C8 . . . . 47.6(4) no
    O1 Na1 N2 N1 2_656 . . . 80.2(3) no
    O1 Na1 N2 C8 2_656 . . . -89.8(4) no
    Na1 O1 C1 N1 . . . . -2.7(6) no
    Na1 O1 C1 C2 . . . . 176.9(3) no
    C1 N1 N2 Na1 . . . . 1.5(4) no
    C1 N1 N2 C8 . . . . 173.7(4) no
    N2 N1 C1 O1 . . . . 0.4(6) no
    N2 N1 C1 C2 . . . . -179.2(4) no
    Na1 N2 C8 S1 . . . . 163.7(2) no
    Na1 N2 C8 S2 . . . . -16.4(6) no
    N1 N2 C8 S1 . . . . -5.8(5) no
    N1 N2 C8 S2 . . . . 174.1(3) no
    O1 C1 C2 C3 . . . . -177.5(4) no
    O1 C1 C2 C7 . . . . 0.7(6) no
    N1 C1 C2 C3 . . . . 2.1(6) no
    N1 C1 C2 C7 . . . . -179.8(4) no
    C1 C2 C3 O2 . . . . -2.7(7) no
    C1 C2 C3 C4 . . . . 176.8(4) no
    C7 C2 C3 O2 . . . . 179.1(4) no
    C7 C2 C3 C4 . . . . -1.4(6) no
    C1 C2 C7 C6 . . . . -178.4(4) no
    C3 C2 C7 C6 . . . . -0.1(7) no
    O2 C3 C4 C5 . . . . -179.2(4) no
    C2 C3 C4 C5 . . . . 1.3(7) no
    C3 C4 C5 C6 . . . . 0.3(8) no
    C4 C5 C6 C7 . . . . -1.8(8) no
    C5 C6 C7 C2 . . . . 1.7(7) no
    S1 C9 C10 S2 . . . . -48.2(4) no
loop_
    _geom_hbond_atom_site_label_D
    _geom_hbond_atom_site_label_H
    _geom_hbond_atom_site_label_A
    _geom_hbond_site_symmetry_A
    _geom_hbond_distance_DH
    _geom_hbond_distance_HA
    _geom_hbond_distance_DA
    _geom_hbond_angle_DHA
    _geom_hbond_publ_flag
    N1 H1 S1 . 0.8800 2.4300 2.880(4) 112.00 no
    N1 H1 O2 . 0.8800 1.8800 2.596(4) 137.00 yes
    O2 H2 O2 2_657 0.89(5) 1.61(9) 2.467(4) 160(14) yes
    O3 H3 O1 2_666 0.95(4) 1.90(4) 2.788(5) 155(4) yes
    C4 H4 S1 2_647 0.9500 2.8600 3.614(5) 137.00 no
    C7 H7 O1 . 0.9500 2.4600 2.790(5) 100.00 no
    C9 H9A O1 3_455 0.9900 2.5700 3.323(7) 133.00 no
_iucr_refine_instructions_details
;
TITL NaH2L2 in C 2
CELL  0.71073  16.6960   5.9330  13.5240   90.000  117.804   90.000
ZERR     2.00   0.0016   0.0003   0.0012    0.000    0.003    0.000
LATT  -7
SYMM  - X,   Y, - Z
SFAC  C    H    O    N    S    NA
UNIT  40   44   10   8    8    2
MERG   2
DFIX  0.900 0.010 O2 H2
DFIX  0.950   0.010 O3 H3
FMAP   2
PLAN   50
SIZE     0.14   0.10   0.08
ACTA
HTAB    2.00000
BOND   $H
CONF
WPDB   1
DEFS    0.00200  0.20000  0.01000  0.05000  1.00000
L.S.  10
TEMP  298K
WGHT    0.045800    2.994400    0.000000    0.000000    1.000000
FVAR       0.34061
S1    5    0.341680    0.793275    0.760272    11.00000    0.03729    0.03810 =
         0.03162    0.00312    0.02275    0.00812
S2    5    0.332605    1.090440    0.578975    11.00000    0.04644    0.03483 =
         0.03525    0.00971    0.01942    0.01190
NA1   6    0.500000    0.706868    0.500000    10.50000    0.04564    0.02780 =
         0.03292    0.00000    0.02602    0.00000
O1    3    0.561806    0.447597    0.644759    11.00000    0.04341    0.03290 =
         0.02991    0.00281    0.02649    0.00671
O2    3    0.500006    0.363677    0.908798    11.00000    0.04496    0.04060 =
         0.02738    0.00720    0.02399    0.01510
O3    3    0.500000    1.079894    0.500000    10.50000    0.11313    0.02935 =
         0.03970    0.00000    0.04349    0.00000
N1    4    0.483390    0.573669    0.731646    11.00000    0.02864    0.02883 =
         0.01946    0.00172    0.01397    0.00121
AFIX  41
H1    2    0.470691    0.560535    0.786126    11.00000   -1.20000
AFIX   0
N2    4    0.443422    0.741181    0.654031    11.00000    0.03200    0.02579 =
         0.02245    0.00297    0.01447    0.00360
C1    1    0.542079    0.430134    0.723437    11.00000    0.02953    0.02770 =
         0.02503   -0.00230    0.01666   -0.00021
C2    1    0.580891    0.253825    0.809227    11.00000    0.02486    0.02708 =
         0.02165   -0.00473    0.01001   -0.00081
C3    1    0.557482    0.223768    0.896769    11.00000    0.03032    0.03266 =
         0.02128    0.00016    0.01161    0.00449
C4    1    0.596198    0.041402    0.969478    11.00000    0.04638    0.04074 =
         0.02942    0.00583    0.01646    0.00768
AFIX  43
H4    2    0.580683    0.017126    1.026334    11.00000   -1.20000
AFIX   0
C5    1    0.656240   -0.102333    0.959394    11.00000    0.04530    0.03571 =
         0.02930    0.00679    0.00912    0.01152
AFIX  43
H5    2    0.680572   -0.222087    1.008941    11.00000   -1.20000
AFIX   0
C6    1    0.680933   -0.069980    0.875487    11.00000    0.03627    0.03335 =
         0.03714   -0.00237    0.01223    0.01075
AFIX  43
H6    2    0.722888   -0.164862    0.869694    11.00000   -1.20000
AFIX   0
C7    1    0.642489    0.104131    0.801236    11.00000    0.03286    0.03632 =
         0.03255   -0.00514    0.01941   -0.00080
AFIX  43
H7    2    0.657824    0.123223    0.743899    11.00000   -1.20000
AFIX   0
C8    1    0.382111    0.855469    0.663917    11.00000    0.02864    0.03019 =
         0.01889    0.00099    0.01085   -0.00045
C9    1    0.280589    1.056194    0.738993    11.00000    0.03779    0.04413 =
         0.04367   -0.00372    0.02322    0.00878
AFIX  23
H9A   2    0.232051    1.038758    0.758754    11.00000   -1.20000
H9B   2    0.321056    1.173643    0.785463    11.00000   -1.20000
AFIX   0
C10   1    0.242560    1.117625    0.617623    11.00000    0.04009    0.04536 =
         0.04507    0.00347    0.01531    0.02236
AFIX  23
H10A  2    0.220046    1.271196    0.605629    11.00000   -1.20000
H10B  2    0.192803    1.017933    0.572259    11.00000   -1.20000
AFIX   0
H2    2    0.512082    0.379813    0.980502    10.50000   -1.50000
H3    2    0.469934    1.171642    0.435350    11.00000   -1.50000
HKLF    4
REM  CrystalBuilderInfo $monoclinic $C 2 $C 2y $Colorless $
REM R1 =  0.0468 for   2083 Fo > 4sig(Fo)  and  0.0619 for all   2463 data
REM    161 parameters refined using      5 restraints
END
WGHT      0.0449      2.0397
REM Highest difference peak  0.329,  deepest hole -0.425,  1-sigma level  0.078
Q1    1   0.4797  0.6197  0.8964  11.00000  0.05    0.33
Q2    1   0.6553  0.0843  1.0621  11.00000  0.05    0.30
Q3    1   0.6723  0.1315  0.9899  11.00000  0.05    0.26
Q4    1   0.3232  0.5612  0.7490  11.00000  0.05    0.26
Q5    1   0.3100  0.8801  0.7270  11.00000  0.05    0.25
Q6    1   0.8210 -0.0868  0.9807  11.00000  0.05    0.25
Q7    1   0.5521  0.6766  0.9659  11.00000  0.05    0.24
Q8    1   0.6719 -0.4294  0.9981  11.00000  0.05    0.24
Q9    1   0.7077 -0.0105  0.9645  11.00000  0.05    0.24
Q10   1   0.4582  0.4602  0.8513  11.00000  0.05    0.24
Q11   1   0.7407 -0.3141  0.9709  11.00000  0.05    0.23
Q12   1   0.1866  1.0110  0.7891  11.00000  0.05    0.23
Q13   1   0.3425  1.3769  0.7566  11.00000  0.05    0.23
Q14   1   0.7030 -0.3010  1.1304  11.00000  0.05    0.23
Q15   1   0.6383 -0.3508  0.9227  11.00000  0.05    0.23
Q16   1   0.6525 -0.0681  0.9081  11.00000  0.05    0.23
Q17   1   0.5000 -0.2241  1.0000  10.50000  0.05    0.23
Q18   1   0.3627  0.5686  0.7468  11.00000  0.05    0.22
Q19   1   0.6653  0.4431  0.8526  11.00000  0.05    0.22
Q20   1   0.5966 -0.2120  0.7826  11.00000  0.05    0.22
Q21   1   0.7984 -0.2675  0.9420  11.00000  0.05    0.22
Q22   1   0.5971  0.4988  1.0424  11.00000  0.05    0.22
Q23   1   0.6690 -0.4731  0.9267  11.00000  0.05    0.22
Q24   1   0.4307  0.1950  0.8963  11.00000  0.05    0.22
Q25   1   0.6626 -0.4930  1.0774  11.00000  0.05    0.21
Q26   1   0.6008  0.1898  0.7994  11.00000  0.05    0.21
Q27   1   0.6385  0.2480  1.0157  11.00000  0.05    0.21
Q28   1   0.7630 -0.0750  0.9583  11.00000  0.05    0.21
Q29   1   0.1907  0.9055  0.8036  11.00000  0.05    0.21
Q30   1   0.2092  0.9137  0.7394  11.00000  0.05    0.20
Q31   1   0.6900 -0.3441  1.0744  11.00000  0.05    0.20
Q32   1   0.7596 -0.0476  0.8768  11.00000  0.05    0.20
Q33   1   0.6461 -0.2503  0.9975  11.00000  0.05    0.20
Q34   1   0.7593 -0.3616  0.8688  11.00000  0.05    0.20
Q35   1   0.5713  0.2497  0.8638  11.00000  0.05    0.20
Q36   1   0.3012  0.7075  0.7172  11.00000  0.05    0.20
Q37   1   0.2730  0.6584  0.7591  11.00000  0.05    0.20
Q38   1   0.2514  0.9592  0.8723  11.00000  0.05    0.20
Q39   1   0.6121 -0.3345  0.9889  11.00000  0.05    0.19
Q40   1   0.6715 -0.2186  0.9114  11.00000  0.05    0.19
Q41   1   0.7692 -0.0078  0.7548  11.00000  0.05    0.19
Q42   1   0.5281  0.3113  0.9081  11.00000  0.05    0.19
Q43   1   0.2010  1.0150  0.8675  11.00000  0.05    0.19
Q44   1   0.2884  1.2243  0.8120  11.00000  0.05    0.19
Q45   1   0.6025  0.4965  0.8185  11.00000  0.05    0.19
Q46   1   0.6824 -0.2723  0.8251  11.00000  0.05    0.19
Q47   1   0.6001  0.7449  0.7010  11.00000  0.05    0.19
Q48   1   0.4227  0.3800  0.8894  11.00000  0.05    0.19
Q49   1   0.7224  0.2314  0.8112  11.00000  0.05    0.19
Q50   1   0.5227  0.4663  0.9496  11.00000  0.05    0.19
;
