# Supplementary material for: Aqua­bis­[N′-(1,3-dithio­lan-2-ylidene)-2-hy­droxy­benzohydrazidato(0.5−)-κ2 N′,O]sodium(I)
Source: Acta Crystallogr Sect E Struct Rep Online. 2012 May 26;68(Pt 6):m827–8. doi: 10.1107/S1600536812023239 (PMC3379147; doi:10.1107/S1600536812023239)
Supplement: Supplementary file 2 [file e-68-0m827-Isup2.hkl]

#
# h,k,l, Fc-squared, Fo-squared, sigma(Fo-squared) and status flag
#
data_I
_shelx_title ' CrystalBuilderInfo $monoclinic $C 2 $C 2y $Colorless $'
_shelx_refln_list_code          4
_shelx_F_calc_maximum      172.63
_exptl_crystal_F_000       570.00
_reflns_d_resolution_high  0.7700
 
loop_
 _symmetry_equiv_pos_as_xyz
 'x, y, z'
 '-x, y, -z'
 'x+1/2, y+1/2, z'
 '-x+1/2, y+1/2, -z'
 
_cell_length_a    16.6960
_cell_length_b     5.9330
_cell_length_c    13.5240
_cell_angle_alpha  90.000
_cell_angle_beta  117.804
_cell_angle_gamma  90.000
 
_shelx_F_squared_multiplier     1.000
 
loop_
 _refln_index_h
 _refln_index_k
 _refln_index_l
 _refln_F_squared_calc
 _refln_F_squared_meas
 _refln_F_squared_sigma
 _refln_observed_status
   6  -6   0      212.90      251.35     21.38 o
   8  -6   0      394.04      422.37     37.41 o
  10  -6   0      479.58      557.18     51.29 o
  12  -6   0      105.61      160.16     54.22 o
   3  -5   0      213.40      235.39     13.96 o
   5  -5   0      421.49      528.98     24.75 o
   7  -5   0      384.28      463.76     29.95 o
   9  -5   0        5.01        4.31     10.43 o
  11  -5   0      124.16      126.45     20.43 o
  13  -5   0        8.96      -24.05     27.67 o
   2  -4   0     1081.85     1137.56     51.64 o
   4  -4   0      418.61      420.50     23.29 o
   6  -4   0     1805.74     1931.23    117.44 o
   8  -4   0      941.77      996.17     41.87 o
  10  -4   0        2.62       16.38     11.21 o
  12  -4   0      267.11      300.05     30.51 o
  14  -4   0       22.62       46.37     23.96 o
  16  -4   0      220.25      226.87     37.15 o
   1  -3   0     3626.51     3544.86    172.96 o
   3  -3   0     2831.52     2775.88    141.09 o
   5  -3   0     1036.25     1005.33     66.72 o
   7  -3   0      629.25      610.35     37.26 o
   9  -3   0     1843.15     1931.34     65.61 o
  11  -3   0      400.77      397.37     33.96 o
  13  -3   0      176.17      207.82     28.79 o
  15  -3   0      106.80      144.21     28.19 o
  17  -3   0       28.64       39.48     33.53 o
   0  -2   0      411.81      339.96      9.93 o
   2  -2   0      976.15      949.63     44.94 o
   4  -2   0      720.08      705.01     19.91 o
   6  -2   0       50.02       45.19      7.93 o
   8  -2   0       54.68       53.93     13.10 o
  10  -2   0      216.50      203.02     41.59 o
  12  -2   0      246.40      241.18     24.65 o
  14  -2   0      181.26      249.46     31.55 o
  16  -2   0        7.07        4.31     19.91 o
  18  -2   0       21.27       -1.72     37.32 o
   1  -1   0      247.54      250.29     13.98 o
   3  -1   0    29785.01    27262.63    620.13 o
   5  -1   0      260.08      263.03     11.12 o
   7  -1   0     1549.00     1598.03     46.47 o
   9  -1   0      558.97      536.29     23.81 o
  11  -1   0      123.08      131.11     17.50 o
  13  -1   0       74.42       61.03     19.74 o
  15  -1   0      294.28      351.94     38.53 o
  17  -1   0        7.61       -1.72     26.89 o
   2   0   0     3108.23     1624.87   1449.11 o
   4   0   0        0.21        9.59      4.59 o
   6   0   0     8190.10     7855.93    293.55 o
   8   0   0      159.18      151.93     10.97 o
  10   0   0     1196.31     1308.14     47.40 o
  12   0   0     2223.76     2176.40    106.80 o
  14   0   0       72.05       80.16     24.22 o
  16   0   0       22.14       18.88     18.10 o
  18   0   0      368.96      364.18     50.43 o
   1   1   0      263.42      259.56     11.70 o
   3   1   0    29800.19    27224.98    862.32 o
   5   1   0      247.43      234.63     13.96 o
   7   1   0     1540.19     1561.37     70.68 o
   9   1   0      565.94      519.96     24.95 o
  11   1   0      122.77      115.16     12.92 o
  13   1   0       76.94      100.25     21.72 o
  15   1   0      291.97      232.22     27.76 o
  17   1   0        7.98       16.38     19.74 o
  19   1   0       49.74       56.89     36.29 o
   0   2   0      394.80      299.02     19.31 o
   2   2   0      966.25      940.72     36.93 o
   4   2   0      733.06      720.40     21.70 o
   6   2   0       51.67       35.42      5.69 o
   8   2   0       50.92       44.33      8.19 o
  10   2   0      215.94      195.37     13.03 o
  12   2   0      246.82      210.32     22.15 o
  14   2   0      175.71      173.00     29.31 o
  16   2   0        5.90       46.37     23.96 o
  18   2   0       22.85       35.17     21.55 o
   1   3   0     3610.66     3102.60     89.40 o
   5   3   0     1015.33     1025.42     30.49 o
   7   3   0      623.94      641.12     23.61 o
   9   3   0     1875.06     1922.41    133.65 o
  11   3   0      387.82      375.23     22.50 o
  13   3   0      169.89      142.74     19.65 o
  15   3   0      109.20       85.51     26.03 o
  17   3   0       28.45       28.53     19.14 o
   0   4   0     1506.34     1285.03     56.80 o
   2   4   0     1094.61      952.55     33.25 o
   6   4   0     1853.47     1986.25     50.87 o
   8   4   0      926.81     1009.57     32.89 o
  10   4   0        4.07       -6.45      7.63 o
  12   4   0      268.00      248.59     26.81 o
  14   4   0       23.76       24.05     24.22 o
   1   5   0       80.87       73.92     12.76 o
   3   5   0      215.66      159.38     22.24 o
   5   5   0      428.48      366.43     31.46 o
   0   6   0     1592.41     1536.21     82.84 o
   2   6   0      327.41      289.67     23.23 o
   4   6   0      247.93      183.95     31.89 o
   6   6   0      207.93      201.96     35.08 o
   8   6   0      396.44      316.52     37.58 o
   1   7   0       20.79       13.09     14.62 o
   3   7   0      522.22      503.14     51.37 o
   5   7   0      101.15       50.08     21.64 o
   7   7   0      153.66      121.19     33.62 o
 -12  -6   1       44.64       26.72     22.41 o
 -10  -6   1        0.61       -1.72     20.77 o
  -8  -6   1      240.48      301.09     28.53 o
  -6  -6   1       32.28       26.72     10.34 o
   6  -6   1      321.55      375.48     31.89 o
   8  -6   1      101.39      135.85     30.77 o
  10  -6   1      224.97      256.01     42.24 o
 -15  -5   1      115.99      148.43     39.39 o
 -13  -5   1       71.22      114.82     36.46 o
 -11  -5   1       38.74       56.03     23.27 o
  -9  -5   1       14.88       32.76     14.83 o
  -7  -5   1      532.26      594.96     29.92 o
  -5  -5   1     1230.20     1398.74     54.82 o
  -3  -5   1      299.54      329.55     13.90 o
   1  -5   1      136.20      155.73      8.40 o
   3  -5   1      557.34      632.37     22.91 o
   5  -5   1     1017.14     1202.24     43.18 o
   7  -5   1       28.72       35.77     16.33 o
   9  -5   1      127.40      183.95     23.88 o
  11  -5   1      445.77      512.36     51.80 o
  13  -5   1       15.77       31.12     20.60 o
 -16  -4   1       71.87       87.15     24.14 o
 -14  -4   1      404.87      483.57     42.58 o
 -12  -4   1       71.71      102.58     21.38 o
 -10  -4   1       30.01       39.48     16.21 o
  -8  -4   1     1801.63     1958.89    110.68 o
  -6  -4   1       64.02       66.57     11.55 o
  -4  -4   1      685.66      713.26     37.35 o
  -2  -4   1     4743.77     5210.29    130.32 o
   0  -4   1      123.18      140.26      7.24 o
   2  -4   1      552.65      589.10     50.76 o
   4  -4   1      392.35      428.57     47.83 o
   6  -4   1     1106.19     1124.70     42.45 o
   8  -4   1      543.86      663.70    146.79 o
  10  -4   1      180.43      199.46     22.41 o
  12  -4   1      124.65      168.43     32.76 o
  14  -4   1       71.37       96.71     24.82 o
 -17  -3   1      333.31      297.98     43.62 o
 -15  -3   1       50.53       36.89     18.19 o
 -13  -3   1      145.02      135.85     21.20 o
 -11  -3   1     1639.01     1721.02     92.58 o
  -9  -3   1      468.33      503.07     26.01 o
  -7  -3   1      117.64      115.74      9.83 o
  -5  -3   1     2869.48     2911.89    257.99 o
  -3  -3   1        3.11        7.48      4.03 o
  -1  -3   1       34.34       29.03      4.52 o
   1  -3   1     8763.41     8916.33    421.87 o
   3  -3   1      837.25      782.64     61.71 o
   5  -3   1     1394.54     1391.46     78.00 o
   7  -3   1      226.87      226.51     13.36 o
   9  -3   1     2434.91     2499.90    117.40 o
  11  -3   1      446.31      496.58     36.63 o
  13  -3   1      242.26      211.18     30.69 o
  15  -3   1        4.08       44.82     31.81 o
  17  -3   1       10.37       91.63     41.55 o
 -18  -2   1       36.84       25.77     21.46 o
 -16  -2   1       93.19       73.96     34.31 o
 -14  -2   1        4.31       20.69     18.96 o
 -12  -2   1      598.07      520.37     40.17 o
 -10  -2   1      753.48      796.19     32.99 o
  -8  -2   1      236.57      268.33     15.88 o
  -6  -2   1      369.37      356.17     16.39 o
  -4  -2   1      469.18      472.58     26.20 o
  -2  -2   1     1416.83     1421.93     94.82 o
   0  -2   1     6377.28     6088.57    307.37 o
   2  -2   1     2392.76     2286.83     82.28 o
   4  -2   1     1434.70     1361.38     31.65 o
   6  -2   1    10343.03    10532.45    254.72 o
   8  -2   1     2190.04     2255.46    118.82 o
  10  -2   1       67.20       61.03     17.84 o
  12  -2   1     1597.72     1740.50     93.09 o
  14  -2   1        0.40       13.71     14.57 o
  16  -2   1       68.89       43.27     26.64 o
 -19  -1   1        0.80       -5.09     22.33 o
 -17  -1   1      411.37      356.34     38.79 o
 -15  -1   1       50.69       18.10     25.00 o
 -13  -1   1      145.78      188.00     31.38 o
 -11  -1   1     1314.31     1304.09     51.30 o
  -9  -1   1      294.25      304.92     16.73 o
  -7  -1   1     2100.21     2213.28    118.22 o
  -5  -1   1      223.84      246.15     32.07 o
  -3  -1   1      850.05      815.86     24.28 o
  -1  -1   1     3763.24     3408.90    223.58 o
   1  -1   1     9861.95     9179.12    401.82 o
   3  -1   1    24184.50    23133.25    526.60 o
   5  -1   1     2292.14     2363.08     65.39 o
   7  -1   1     1222.57     1270.76     37.72 o
   9  -1   1     1477.32     1454.16    106.07 o
  11  -1   1      335.59      376.60     29.65 o
  13  -1   1       22.77       38.01     13.79 o
  15  -1   1      460.92      550.29     52.32 o
  17  -1   1       46.33       31.12     28.53 o
 -18   0   1      144.06      137.92     30.34 o
 -16   0   1      125.53      146.28     29.82 o
 -14   0   1      941.72      941.28     61.29 o
 -12   0   1        5.75       -6.12     10.43 o
 -10   0   1      320.90      336.57     23.88 o
  -8   0   1     1526.68     1425.43     67.54 o
  -6   0   1     1229.49     1176.43     48.36 o
  -4   0   1    12582.26    12013.20    284.39 o
  -2   0   1     1210.10      635.47    564.72 o
   0   0   1     1173.17       -0.77      0.77 o
   2   0   1      340.62      324.22     13.19 o
   4   0   1     1352.20     1304.52     38.18 o
   6   0   1        2.48        7.97      6.22 o
   8   0   1     1052.98      975.29     33.90 o
  10   0   1       82.31       66.94     10.90 o
  12   0   1       71.99       71.46     15.43 o
  14   0   1      164.32      117.40     22.24 o
  16   0   1        1.85       18.10     30.26 o
  18   0   1       16.71        6.81     20.60 o
 -19   1   1        0.86      -11.21     21.64 o
 -17   1   1      412.44      356.34     44.31 o
 -15   1   1       55.70       91.63     23.01 o
 -13   1   1      144.07      152.05     18.79 o
 -11   1   1     1308.13     1267.70     47.86 o
  -9   1   1      314.34      309.28     15.33 o
  -7   1   1     2060.12     2115.92    150.80 o
  -5   1   1      244.77      247.85     12.93 o
  -3   1   1      820.03      782.98     22.09 o
  -1   1   1     3848.15     3405.72    189.48 o
   1   1   1     9737.85     9314.49    214.35 o
   3   1   1    24374.43    23129.85    520.67 o
   5   1   1     2225.68     2258.51     60.80 o
   7   1   1     1212.02     1114.36     38.79 o
   9   1   1     1504.49     1388.13     78.78 o
  11   1   1      337.21      314.45     28.10 o
  15   1   1      460.55      472.02     43.36 o
  17   1   1       49.74       35.17     20.52 o
 -18   2   1       36.81       64.73     25.95 o
 -16   2   1       92.70       61.89     18.02 o
 -14   2   1        3.64       26.72     18.19 o
 -12   2   1      598.57      642.40     48.87 o
 -10   2   1      743.13      780.54     67.49 o
  -8   2   1      243.31      271.00     17.80 o
  -6   2   1      374.24      357.15     18.32 o
  -4   2   1      441.49      458.76     15.11 o
  -2   2   1     1426.78     1440.28     56.70 o
   0   2   1     6415.22     5664.66    308.13 o
   2   2   1     2380.32     2284.91     75.68 o
   4   2   1     1450.43     1393.61     38.76 o
   6   2   1    10422.76    10397.18    257.81 o
   8   2   1     2147.68     2204.74    140.67 o
  10   2   1       65.40       60.00     17.93 o
  12   2   1     1615.47     1508.72     75.25 o
  14   2   1        0.22       21.55     15.52 o
  16   2   1       72.15       51.72     21.55 o
 -17   3   1      329.34      253.25     36.46 o
 -15   3   1       51.46       28.53     15.69 o
 -13   3   1      149.07      112.32     22.41 o
 -11   3   1     1629.53     1769.99     61.54 o
  -9   3   1      461.86      465.16     21.42 o
  -7   3   1      114.97      106.70      7.51 o
  -5   3   1     2874.76     2892.63    112.06 o
  -3   3   1        5.79        8.62      7.76 o
  -1   3   1       39.60       32.08      7.41 o
   1   3   1     8741.79     7569.08    189.62 o
   3   3   1      839.42      793.54     22.77 o
   5   3   1     1424.35     1458.29     98.22 o
   7   3   1      217.03      209.31     10.99 o
   9   3   1     2445.26     2427.67     99.90 o
  11   3   1      429.36      459.63     41.85 o
  13   3   1      246.06      234.89     26.12 o
  15   3   1        4.00        2.59     14.74 o
  17   3   1       10.37       42.06     22.50 o
 -14   4   1      412.79      417.54     36.03 o
 -12   4   1       65.64       55.17     13.96 o
 -10   4   1       27.12       20.47     11.68 o
  -8   4   1     1785.39     1881.32     67.23 o
  -2   4   1     4755.05     4317.25    113.00 o
   0   4   1      122.54      132.64     49.09 o
   2   4   1      547.97      477.90     27.54 o
   6   4   1     1082.07     1086.93     34.15 o
   8   4   1      537.43      584.18     23.44 o
  10   4   1      183.00      195.12     15.91 o
  12   4   1      123.71      130.42     21.46 o
  14   4   1       68.67       40.60     15.69 o
  -5   5   1     1228.11     1116.26     64.73 o
  -3   5   1      309.96      285.18     25.90 o
  -1   5   1      866.78      787.00     37.88 o
   1   5   1      136.48      144.11     19.01 o
   3   5   1      533.69      421.16     33.70 o
   5   5   1     1033.41      992.39     68.44 o
  -8   6   1      243.06      193.69     33.53 o
  -6   6   1       32.35      -29.22     29.22 o
  -4   6   1      196.23       94.99     27.50 o
  -2   6   1       60.99       60.57     15.32 o
   0   6   1      198.43      169.63     23.36 o
   2   6   1       41.39       37.74     12.42 o
   4   6   1      246.15      213.77     34.31 o
   6   6   1      314.70      287.99     37.84 o
   8   6   1      100.20      100.25     25.86 o
  -7   7   1      122.99      180.84     33.96 o
  -5   7   1      152.76      117.40     45.77 o
  -3   7   1       86.58       71.46     31.81 o
  -1   7   1      237.79      263.99     39.95 o
   1   7   1       20.05      -13.08     17.28 o
   3   7   1      176.49      104.99     27.67 o
   5   7   1       53.15       33.44     23.10 o
 -12  -6   2      196.32      250.40     35.34 o
 -10  -6   2      170.97      169.90     25.26 o
  -8  -6   2      116.45       87.75     20.86 o
   6  -6   2      461.15      586.66     45.51 o
   8  -6   2      117.27      138.61     21.46 o
  10  -6   2      211.87      218.08     34.65 o
 -15  -5   2      152.89      182.39     30.94 o
 -13  -5   2       60.37       64.73     20.77 o
 -11  -5   2      413.42      458.05     47.75 o
  -9  -5   2      394.70      463.14     39.13 o
  -7  -5   2      446.78      529.71     39.39 o
  -5  -5   2     1917.35     2082.43     62.44 o
  -3  -5   2      141.44      156.85     10.34 o
   1  -5   2     2409.27     2753.58     90.77 o
   3  -5   2      232.27      270.50     16.94 o
   5  -5   2       49.23       53.15     23.75 o
   7  -5   2     1003.68     1128.07     67.06 o
   9  -5   2      176.48      218.08     32.07 o
  11  -5   2      156.00      137.92     23.45 o
  13  -5   2      231.94      286.95     39.82 o
 -16  -4   2      115.24       89.39     31.12 o
 -14  -4   2      290.13      318.67     32.50 o
 -12  -4   2      205.45      263.59     30.51 o
 -10  -4   2      250.45      275.14     26.29 o
  -8  -4   2     1170.02     1224.01     80.08 o
  -6  -4   2     1361.96     1511.44     49.22 o
  -4  -4   2      522.24      587.43     19.06 o
  -2  -4   2      572.99      591.47     24.87 o
   0  -4   2      800.02      863.81     21.27 o
   2  -4   2      379.25      396.19     22.75 o
   4  -4   2     1038.65     1101.12     46.76 o
   6  -4   2      425.34      448.12     24.42 o
   8  -4   2      113.19      123.78     18.27 o
  10  -4   2       86.87       98.44     21.55 o
  12  -4   2      286.44      392.72     51.20 o
  14  -4   2      139.95       93.87     31.29 o
 -17  -3   2       99.12       71.46     25.86 o
 -15  -3   2       23.20       34.48     23.45 o
 -13  -3   2      258.03      256.01     32.84 o
 -11  -3   2     1676.87     1648.70     90.59 o
  -9  -3   2      528.24      563.72     63.36 o
  -7  -3   2      357.65      373.70     26.93 o
  -5  -3   2     1037.74     1008.19     48.52 o
  -3  -3   2     3825.15     3828.13    214.83 o
  -1  -3   2     2168.83     2528.13     63.63 o
   1  -3   2     1694.97     1755.91     90.48 o
   3  -3   2      274.42      260.51     12.69 o
   5  -3   2      208.08      192.59      9.56 o
   7  -3   2      974.44      961.89     38.88 o
   9  -3   2     1121.87     1054.37     64.82 o
  11  -3   2      396.27      398.58     37.50 o
  13  -3   2       68.73       62.84     20.00 o
  15  -3   2       12.11       18.10     35.25 o
 -18  -2   2      171.16      192.05     38.27 o
 -16  -2   2      145.57      134.47     26.55 o
 -14  -2   2      688.99      649.41     49.39 o
 -12  -2   2      491.29      504.43     38.27 o
 -10  -2   2      452.32      450.62     22.43 o
  -8  -2   2     2651.55     2692.94     97.23 o
  -6  -2   2     1332.05     1412.14     65.04 o
  -4  -2   2      682.57      769.94     32.26 o
  -2  -2   2      690.65      587.58     40.30 o
   0  -2   2     1615.71     1628.48     99.26 o
   2  -2   2     2267.40     2243.74     84.68 o
   4  -2   2    13654.16    14419.60    343.56 o
   6  -2   2      343.23      347.09     18.36 o
   8  -2   2      141.80      127.06     11.12 o
  10  -2   2      701.96      672.08     45.68 o
  12  -2   2     1165.89     1289.26     69.56 o
  14  -2   2       72.03      142.05     36.38 o
  16  -2   2       90.36      117.40     40.69 o
 -19  -1   2      193.83      157.91     42.06 o
 -17  -1   2       48.76       31.12     21.64 o
 -15  -1   2      569.49      555.80     40.17 o
 -13  -1   2      182.62      132.49     26.38 o
 -11  -1   2     1688.86     1736.69     62.49 o
  -9  -1   2     1218.59     1170.71     62.23 o
  -7  -1   2     1841.64     2023.10     56.04 o
  -5  -1   2      936.25      944.82     29.97 o
  -3  -1   2      306.15      298.30     10.69 o
  -1  -1   2     1857.90     1832.95    120.61 o
   1  -1   2    23849.99    22637.11    873.45 o
   3  -1   2     3687.85     3737.17     92.37 o
   5  -1   2       70.01       56.73     14.09 o
   7  -1   2      864.17      862.92     31.72 o
   9  -1   2      771.40      771.42     33.46 o
  11  -1   2      261.90      261.70     27.58 o
  13  -1   2      180.95      198.60     26.46 o
  15  -1   2      254.83      239.37     31.81 o
  17  -1   2       10.20       -1.72     22.58 o
 -20   0   2       17.03       38.70     27.41 o
 -18   0   2        0.24       -8.62     15.52 o
 -16   0   2      549.65      608.21     44.91 o
 -14   0   2      126.98      106.20     17.58 o
 -12   0   2      155.83      173.77     21.64 o
 -10   0   2     4303.60     4570.65    233.72 o
  -8   0   2       76.75      111.11     24.14 o
  -6   0   2      661.01      660.23     30.13 o
  -4   0   2     3272.20     3420.41    120.16 o
  -2   0   2     8092.92     7871.72    185.99 o
   0   0   2     3296.14     3150.63     76.80 o
   2   0   2    12756.32    12608.23    293.57 o
   4   0   2       12.63       19.64     15.08 o
   6   0   2       11.54        9.92      5.45 o
   8   0   2      811.15      802.47     30.48 o
  10   0   2      102.04      103.18     16.12 o
  12   0   2      224.52      259.80     28.36 o
  14   0   2       10.89        4.31     21.64 o
  16   0   2       25.01       53.44     25.77 o
 -19   1   2      191.11      164.64     36.20 o
 -17   1   2       50.39       50.86     23.45 o
 -15   1   2      571.15      513.74     39.91 o
 -13   1   2      192.77      185.58     23.19 o
 -11   1   2     1685.00     1644.01    127.14 o
  -9   1   2     1191.91     1145.76     62.62 o
  -7   1   2     1823.52     1988.15     52.74 o
  -5   1   2      941.05      941.86     28.79 o
  -3   1   2      338.91      318.11     10.39 o
  -1   1   2     1862.07     1702.07    120.30 o
   1   1   2    23628.00    22474.26    507.21 o
   3   1   2     3799.25     3833.79     97.60 o
   5   1   2       68.17       58.39      7.90 o
   7   1   2      847.95      802.59     29.97 o
   9   1   2      757.68      698.38     33.53 o
  11   1   2      262.43      212.91     22.24 o
  13   1   2      184.62      183.95     22.33 o
  15   1   2      246.31      184.81     27.93 o
  17   1   2        9.09       -9.48     26.81 o
 -18   2   2      174.76      135.16     28.70 o
 -16   2   2      145.53      410.39     58.27 o
 -14   2   2      683.94      687.34     49.31 o
 -12   2   2      507.88      533.16     35.34 o
 -10   2   2      447.12      462.45    101.11 o
  -8   2   2     2644.70     2715.59    177.35 o
  -6   2   2     1270.26     1333.82     39.32 o
  -4   2   2      695.29      781.36     23.78 o
  -2   2   2      691.16      609.36     30.04 o
   0   2   2     1614.37     1533.09     83.38 o
   2   2   2     2279.06     2294.83     58.65 o
   4   2   2    13457.25    14009.31    331.44 o
   6   2   2      379.20      414.71     18.68 o
   8   2   2      145.91      143.44     18.12 o
  10   2   2      714.57      797.67     46.46 o
  12   2   2     1142.05     1171.94     72.41 o
  14   2   2       67.70       40.60     20.60 o
  16   2   2       85.77       74.99     33.53 o
 -17   3   2       97.49      108.01     24.39 o
 -15   3   2       23.39        7.76     18.19 o
 -13   3   2      263.03      267.45     19.81 o
 -11   3   2     1666.02     1717.39    113.31 o
  -9   3   2      513.26      480.21     20.60 o
  -7   3   2      384.04      425.30     25.39 o
  -5   3   2     1045.40     1033.18     58.44 o
  -3   3   2     3775.43     3780.04    112.39 o
  -1   3   2     2219.22     2256.27    118.70 o
   1   3   2     1681.47     1623.16     76.32 o
   3   3   2      261.01      250.10     11.33 o
   5   3   2      213.14      204.53     30.47 o
   7   3   2      963.35     1006.94     89.90 o
   9   3   2     1105.42     1064.72     54.74 o
  11   3   2      398.30      395.04     29.13 o
  13   3   2       70.08       67.06     18.79 o
  15   3   2       11.26       21.55     26.72 o
 -14   4   2      285.96      272.21     28.10 o
 -12   4   2      206.21      236.70     28.01 o
 -10   4   2      238.58      206.97     12.56 o
  -8   4   2     1169.10     1223.63     71.63 o
  -4   4   2      546.12      499.17     28.88 o
  -2   4   2      573.70      478.43     28.14 o
   0   4   2      808.95      729.14     26.85 o
   2   4   2      378.22      317.74     19.83 o
   4   4   2     1045.45     1112.21     31.75 o
   6   4   2      441.97      436.78     16.89 o
   8   4   2      115.92      118.59     11.81 o
  10   4   2       87.61       74.99     13.71 o
  12   4   2      287.37      284.02     30.69 o
  -5   5   2     1914.50     1536.21     82.84 o
  -3   5   2      136.87      112.14     14.87 o
  -1   5   2        1.68        3.59     12.89 o
   1   5   2     2422.69     2304.90     78.96 o
   3   5   2      234.04      256.01     24.39 o
   5   5   2       47.76       36.20     14.48 o
  -8   6   2      117.16      108.01     27.50 o
  -6   6   2      116.91       73.96     21.72 o
  -4   6   2      357.33      301.09     34.65 o
  -2   6   2      755.38      662.80     35.05 o
   0   6   2      507.34      445.89     41.68 o
   2   6   2      149.20      112.92     25.00 o
   4   6   2      258.05      238.51     38.96 o
   6   6   2      462.93      469.43     47.06 o
   8   6   2      116.11      133.78     28.53 o
  -7   7   2      219.11      145.59     40.43 o
  -5   7   2       85.23       62.84     25.17 o
  -3   7   2       92.80       89.39     32.76 o
  -1   7   2       79.48       72.78     28.10 o
   1   7   2      152.57      192.05     35.77 o
   3   7   2      110.97      115.50     56.11 o
   5   7   2       22.56       20.69     31.81 o
 -12  -6   3       75.24       66.11     51.55 o
 -10  -6   3      295.83      291.95     35.08 o
  -8  -6   3       44.12       46.37     13.62 o
   6  -6   3       22.25       18.88     15.60 o
   8  -6   3       68.17       87.75     19.83 o
 -15  -5   3       58.97       45.60     25.00 o
 -13  -5   3      133.87      154.98     28.53 o
 -11  -5   3      650.87      716.91     48.70 o
  -9  -5   3       17.13       23.19     13.88 o
  -7  -5   3      525.44      587.48     26.17 o
  -5  -5   3     1213.36     1417.91     46.90 o
  -3  -5   3       59.64       68.15      6.84 o
  -1  -5   3      467.37      522.22     13.62 o
   1  -5   3     1540.30     1796.07     51.69 o
   3  -5   3      242.52      245.22     14.12 o
   5  -5   3      143.82      166.43     16.21 o
   7  -5   3      481.66      572.52     46.37 o
   9  -5   3      281.87      323.93     30.69 o
  11  -5   3      140.88      168.43     30.51 o
 -16  -4   3       59.00       80.16     37.84 o
 -14  -4   3      202.74      199.46     33.19 o
 -12  -4   3       84.26       79.13     19.83 o
 -10  -4   3       62.89       66.11     17.15 o
  -8  -4   3      983.39     1095.31    100.94 o
  -6  -4   3       17.82       20.88      8.87 o
  -4  -4   3      359.26      377.17     29.63 o
  -2  -4   3      384.04      438.01     15.18 o
   0  -4   3       57.60       70.32      5.20 o
   2  -4   3      725.42      734.96     23.62 o
   4  -4   3      287.87      280.50     24.01 o
   6  -4   3        8.83        7.59      8.47 o
   8  -4   3      138.45      169.12     25.17 o
  10  -4   3     1038.09     1118.24     70.68 o
  12  -4   3       94.27       81.20     24.31 o
  14  -4   3       39.62      114.82     49.05 o
 -19  -3   3        7.82        7.76     29.31 o
 -17  -3   3      122.23      106.80     30.34 o
 -15  -3   3      101.81      112.92     23.10 o
 -13  -3   3        4.83        5.09     12.84 o
 -11  -3   3      369.30      388.06     40.51 o
  -9  -3   3      189.46      182.31     14.43 o
  -7  -3   3      580.55      601.96     47.25 o
  -5  -3   3     1412.48     1369.23    166.09 o
  -3  -3   3      191.88      221.07     20.97 o
  -1  -3   3     1041.90     1320.09     36.20 o
   1  -3   3      631.21      621.68     41.01 o
   3  -3   3      476.70      472.08     26.88 o
   5  -3   3      306.12      291.13     19.49 o
   7  -3   3     4139.12     4302.61    156.10 o
   9  -3   3      603.56      634.83     41.85 o
  11  -3   3       34.44       24.91     22.24 o
  13  -3   3      160.38      149.21     28.70 o
  15  -3   3      140.82      184.81     62.23 o
 -18  -2   3      168.08      157.91     39.13 o
 -16  -2   3      397.20      417.54     37.24 o
 -14  -2   3      372.46      409.18     41.55 o
 -12  -2   3       41.24       25.77     14.65 o
 -10  -2   3     1321.75     1335.53     72.79 o
  -8  -2   3     3355.07     3476.94     92.62 o
  -6  -2   3     2771.88     3058.73     82.28 o
  -4  -2   3     3574.70     3516.58    171.64 o
  -2  -2   3     3852.72     3687.26    257.40 o
   0  -2   3     2392.14     2465.40    179.21 o
   2  -2   3     5584.14     5763.64    302.77 o
   4  -2   3     4572.71     4655.90    124.55 o
   6  -2   3      113.92      111.76     12.96 o
   8  -2   3     2060.76     2267.60    118.95 o
  10  -2   3     1345.38     1364.16     82.40 o
  12  -2   3      552.21      512.36     47.84 o
  14  -2   3      186.10      222.48     35.00 o
  16  -2   3       20.04       61.89     39.74 o
 -19  -1   3      126.41      132.49     39.91 o
 -17  -1   3      177.90      188.00     36.20 o
 -15  -1   3      211.65      180.84     25.26 o
 -13  -1   3     1136.29     1042.99     64.48 o
 -11  -1   3      457.52      454.12     39.35 o
  -9  -1   3     2561.39     2907.06     83.83 o
  -7  -1   3     3230.90     3313.36     97.92 o
  -5  -1   3     3770.20     3723.45     93.63 o
  -3  -1   3      229.20      208.48      7.22 o
  -1  -1   3     2518.76     2471.87     64.97 o
   1  -1   3    11292.17    10985.08    474.24 o
   3  -1   3      326.09      345.19     13.07 o
   5  -1   3     5556.92     5795.06    146.70 o
   7  -1   3      254.34      234.45     31.51 o
   9  -1   3      236.94      218.35     29.35 o
  11  -1   3     1004.14     1151.86     69.73 o
  13  -1   3      435.55      446.85     42.24 o
  15  -1   3      189.33      182.39     32.50 o
 -20   0   3       81.57       52.58     25.95 o
 -18   0   3       67.51       68.10     32.93 o
 -16   0   3       10.54      -19.65     19.65 o
 -14   0   3      724.17      776.30     47.41 o
 -12   0   3      162.38      198.80     19.35 o
 -10   0   3     1357.08     1327.88     40.09 o
  -8   0   3      487.73      511.58     59.82 o
  -6   0   3     9467.24     9378.32    225.01 o
  -4   0   3       46.12       49.06      6.81 o
  -2   0   3      992.06     1037.13     30.08 o
   0   0   3      579.63      607.00     19.93 o
   2   0   3     1320.65     1195.32     35.78 o
   4   0   3      312.35      372.79     14.81 o
   6   0   3      960.39      923.94     60.34 o
   8   0   3       68.70       48.97     10.88 o
  10   0   3       14.11       28.53     12.24 o
  12   0   3      508.10      500.46     40.69 o
  14   0   3        0.00      -14.57     15.43 o
  16   0   3       27.96       32.76     24.22 o
 -19   1   3      123.15      132.49     43.96 o
 -17   1   3      187.18      137.23     24.05 o
 -13   1   3     1139.44     1056.27     57.24 o
 -11   1   3      467.39      442.76     40.73 o
  -9   1   3     2538.59     2761.18     75.26 o
  -7   1   3     3230.79     3303.69    102.92 o
  -5   1   3     3712.88     3569.11    135.11 o
  -3   1   3      231.64      220.70      9.42 o
  -1   1   3     2612.15     2300.29    122.77 o
   1   1   3    11342.94    11414.54    272.79 o
   3   1   3      324.55      340.17     15.08 o
   5   1   3     5618.00     5753.15    157.07 o
   7   1   3      258.48      232.61     15.44 o
   9   1   3      238.67      218.94     23.45 o
  11   1   3      998.44     1118.24     56.98 o
  13   1   3      440.41      425.99     38.79 o
  15   1   3      184.89      218.08     40.77 o
 -18   2   3      166.84      101.97     26.72 o
 -16   2   3      391.48      370.91     39.56 o
 -14   2   3      363.89      327.12     28.70 o
 -12   2   3       43.69       37.70     10.83 o
 -10   2   3     1342.50     1338.52    175.02 o
  -8   2   3     3337.50     3354.13    103.65 o
  -6   2   3     2767.06     3086.95     83.99 o
  -4   2   3     3602.47     3688.35     98.20 o
  -2   2   3     3792.66     3444.41    205.21 o
   0   2   3     2382.99     2259.82    106.19 o
   2   2   3     5707.80     6052.24    150.16 o
   4   2   3     4622.40     4551.97    120.44 o
   6   2   3      118.09      129.85     31.55 o
   8   2   3     2062.80     2168.21    103.87 o
  10   2   3     1353.69     1325.37     68.44 o
  12   2   3      552.28      599.59     57.49 o
  14   2   3      196.93      175.33     28.01 o
  16   2   3       19.54        9.48     32.76 o
 -19   3   3        7.44        2.59     25.17 o
 -17   3   3      120.36       83.35     19.83 o
 -15   3   3       99.42       96.71     17.33 o
 -13   3   3        4.50       13.78     12.02 o
 -11   3   3      373.32      366.56     29.91 o
  -9   3   3      186.50      172.65      9.77 o
  -7   3   3      566.44      594.91     20.97 o
  -5   3   3     1428.65     1498.57     49.91 o
  -3   3   3      189.88      206.23     10.27 o
  -1   3   3     1065.31     1166.21     81.08 o
   1   3   3      624.60      597.51     15.15 o
   3   3   3      483.59      511.34     27.54 o
   5   3   3      296.06      275.66     16.33 o
   7   3   3     4144.51     4079.53    141.41 o
   9   3   3      616.25      542.01     39.65 o
  11   3   3       35.85       80.16     68.87 o
  13   3   3      162.49      137.23     27.50 o
  15   3   3      140.47      142.05     26.64 o
 -16   4   3       59.42       38.70     17.15 o
 -14   4   3      213.35      207.82     21.12 o
 -12   4   3       84.83      103.18     25.08 o
 -10   4   3       63.79       57.71      7.71 o
  -8   4   3      964.42     1031.80     84.26 o
  -6   4   3       16.95       16.15      3.97 o
  -4   4   3      355.57      344.96     11.26 o
  -2   4   3      388.21      377.40     15.29 o
   0   4   3       56.61       45.38      4.36 o
   2   4   3      713.28      718.49     37.82 o
   4   4   3      282.76      296.37     14.28 o
   6   4   3        7.72        2.82      6.03 o
   8   4   3      144.23      175.40     27.76 o
  10   4   3     1024.77     1065.83     53.70 o
  12   4   3       90.69      140.67     36.89 o
  -5   5   3     1200.57     1075.49     67.41 o
  -3   5   3       59.26       60.92     12.15 o
  -1   5   3      465.62      387.08     25.39 o
   1   5   3     1559.36     1482.72     54.36 o
   3   5   3      237.35      188.77     21.81 o
   5   5   3      137.38      137.92     10.34 o
  -8   6   3       42.65       24.05     24.22 o
  -6   6   3       43.65       47.58     26.72 o
  -4   6   3      557.79      509.77     41.12 o
  -2   6   3      208.10      148.79     19.32 o
   0   6   3        2.89       -2.11     10.93 o
   2   6   3      106.90       84.47     24.82 o
   4   6   3      164.13      179.20     32.24 o
   6   6   3       22.60       -5.09     18.02 o
   8   6   3       70.57       60.51     25.17 o
  -9   7   3       19.96        5.09     30.00 o
  -7   7   3       17.72       14.57     34.31 o
  -5   7   3        4.55        0.00      8.62 o
  -3   7   3        0.21       16.38     24.31 o
  -1   7   3      220.11      165.02     22.93 o
   1   7   3      461.82      376.60     45.60 o
   3   7   3       24.18       33.44     26.46 o
   5   7   3       52.46      482.28    138.00 o
 -12  -6   4       49.05       55.17     18.79 o
 -10  -6   4      281.03      334.53     37.58 o
  -8  -6   4       72.34       51.72     11.38 o
 -15  -5   4      187.66      158.60     31.03 o
 -13  -5   4      211.09      236.70     28.01 o
 -11  -5   4       23.74       18.88     23.19 o
  -9  -5   4      776.21      905.59     53.01 o
  -7  -5   4      663.17      775.64     34.63 o
  -5  -5   4      136.85      150.97     12.25 o
  -3  -5   4     1236.49     1361.67     53.92 o
  -1  -5   4      177.95      206.32     10.67 o
   1  -5   4       22.32       18.23      6.46 o
   3  -5   4      322.01      372.03     29.48 o
   5  -5   4      176.57      223.34     24.57 o
   7  -5   4       67.36       81.80     22.33 o
   9  -5   4      217.57      277.13     36.20 o
  11  -5   4       53.73       91.63     32.58 o
 -18  -4   4       17.69       -1.72     25.17 o
 -16  -4   4       38.41      106.20     38.70 o
 -14  -4   4       12.79       25.77     28.36 o
 -12  -4   4      283.54      307.21     32.93 o
 -10  -4   4      142.05      165.33     19.65 o
  -8  -4   4      825.76      895.08     52.67 o
  -6  -4   4      830.47      888.70     66.19 o
  -4  -4   4      189.25      209.42      9.64 o
  -2  -4   4      136.38      130.90      7.83 o
   0  -4   4     1346.87     1488.21     44.01 o
   2  -4   4      539.03      572.07     28.49 o
   4  -4   4      718.79      800.97     33.46 o
   6  -4   4       63.91       81.27     11.39 o
   8  -4   4       24.38       36.89     14.65 o
  10  -4   4      499.25      573.99     42.24 o
  12  -4   4      248.52      243.08     38.44 o
 -19  -3   4       14.73      -14.57     21.55 o
 -17  -3   4       22.83       -2.59     25.95 o
 -15  -3   4      234.77      257.90     34.91 o
 -13  -3   4      460.12      432.11     32.93 o
 -11  -3   4      255.19      299.02     31.46 o
  -9  -3   4      620.99      617.43     38.46 o
  -7  -3   4      129.11      124.26     16.49 o
  -5  -3   4      587.04      477.39    119.15 o
  -3  -3   4     1398.28     1459.81     74.06 o
  -1  -3   4      231.52      243.08     14.65 o
   1  -3   4      934.91      907.92     53.45 o
   3  -3   4      312.16      327.91     13.51 o
   5  -3   4      118.27      127.31     16.46 o
   7  -3   4      794.36      841.12     39.25 o
   9  -3   4       57.42       96.71     17.93 o
  11  -3   4      138.57      127.74     22.58 o
  13  -3   4      256.19      322.81     39.05 o
 -20  -2   4       95.46      112.32     38.62 o
 -18  -2   4       52.34       76.54     25.17 o
 -16  -2   4      838.14      774.66     58.87 o
 -14  -2   4       75.31       87.15     20.86 o
 -12  -2   4     1462.82     1412.26     79.47 o
 -10  -2   4     4668.72     5064.30    198.60 o
  -8  -2   4      832.54      947.88     35.25 o
  -6  -2   4     3732.96     3900.47    118.64 o
  -4  -2   4     3116.92     2973.21    175.32 o
  -2  -2   4     1624.04     1792.64     50.90 o
   0  -2   4      437.80      451.88     28.62 o
   2  -2   4     4777.51     4878.59    224.89 o
   4  -2   4     1478.84     1505.37     40.69 o
   6  -2   4      637.01      669.11     30.57 o
   8  -2   4       82.22      102.98     31.85 o
  10  -2   4      335.59      282.99     29.65 o
  12  -2   4      187.75      181.62     30.08 o
  14  -2   4       28.43       17.15     21.38 o
 -19  -1   4      529.42      509.77     59.65 o
 -17  -1   4       37.03       43.27     19.65 o
 -15  -1   4      506.16      508.39     38.36 o
 -13  -1   4     1125.56     1114.36     56.80 o
 -11  -1   4      479.20      520.31     23.53 o
  -9  -1   4      854.28      851.63     29.10 o
  -7  -1   4     7026.28     7207.66    174.23 o
  -5  -1   4     3612.04     3715.63     94.88 o
  -3  -1   4      107.15      120.29      5.82 o
  -1  -1   4     3144.74     2773.18    270.96 o
   1  -1   4     2301.96     2294.85     63.06 o
   3  -1   4      382.92      362.82     16.09 o
   5  -1   4     1587.69     1638.38     51.21 o
   7  -1   4      643.81      604.57     32.41 o
   9  -1   4      269.96      270.32     27.07 o
  11  -1   4      344.53      331.34     33.10 o
  13  -1   4     1014.44     1210.39     71.54 o
  15  -1   4       99.06       92.15     28.19 o
 -20   0   4        6.19       -0.86     41.03 o
 -18   0   4       47.55       49.22     24.31 o
 -16   0   4      247.45      221.53     26.20 o
 -14   0   4        1.93       19.91     12.84 o
 -12   0   4      317.88      313.42     22.42 o
 -10   0   4     2386.51     2570.42    102.62 o
  -8   0   4        0.49        8.99      9.05 o
  -6   0   4     4073.41     4333.49    109.22 o
  -4   0   4     1446.98     1344.01     40.76 o
  -2   0   4      598.23      571.57     51.97 o
   0   0   4      779.85      701.68     22.54 o
   2   0   4     1226.28     1029.29     31.09 o
   4   0   4     1150.06     1080.82     36.17 o
   6   0   4     2181.41     2210.04     67.98 o
   8   0   4     2584.70     2636.78    117.57 o
  10   0   4      321.27      313.41     27.07 o
  12   0   4       27.64       56.03     17.15 o
  14   0   4      252.31      256.95     42.32 o
  16   0   4      847.73      888.01     83.96 o
 -19   1   4      535.33      511.07     55.77 o
 -17   1   4       37.30        0.00      8.62 o
 -13   1   4     1137.51     1073.59     53.87 o
 -11   1   4      467.95      518.39     26.48 o
  -9   1   4      828.33      781.47     26.69 o
  -7   1   4     7029.77     7098.24    256.57 o
  -5   1   4     3566.05     3512.38     88.58 o
  -3   1   4       88.25       96.71      5.82 o
  -1   1   4     3189.52     2771.26    157.81 o
   1   1   4     2295.63     2357.82     65.52 o
   3   1   4      406.58      395.16     24.74 o
   5   1   4     1572.24     1574.75     55.18 o
   7   1   4      625.85      566.78     28.84 o
   9   1   4      270.36      338.84     28.10 o
  11   1   4      344.61      307.21     26.72 o
  13   1   4     1019.51     1062.04     76.54 o
  15   1   4       96.50       62.84     30.26 o
 -20   2   4       97.53       36.89     31.03 o
 -18   2   4       52.32       45.60     19.83 o
 -16   2   4      853.96      816.03     55.34 o
 -14   2   4       73.22       40.60     13.88 o
 -12   2   4     1461.74     1441.48     53.19 o
 -10   2   4     4703.64     4931.17    254.11 o
  -8   2   4      840.20      952.86     28.28 o
  -6   2   4     3630.40     3846.54    116.54 o
  -4   2   4     3170.93     3093.64    120.68 o
  -2   2   4     1636.75     1563.06     84.65 o
   0   2   4      397.28      411.48     13.00 o
   2   2   4     4735.18     5002.24    126.14 o
   4   2   4     1484.79     1524.89     48.63 o
   6   2   4      620.03      588.52     38.27 o
   8   2   4       84.87       63.79     13.10 o
  10   2   4      342.45      335.65     34.39 o
  12   2   4      180.98      209.46     28.01 o
  14   2   4       27.94       -2.59     15.52 o
 -19   3   4       15.55      -17.15     24.05 o
 -17   3   4       21.91       10.43     18.96 o
 -15   3   4      230.45      204.46     22.67 o
 -13   3   4      467.21      389.03     22.58 o
 -11   3   4      266.91      243.32     21.16 o
  -9   3   4      640.43      653.62     23.86 o
  -7   3   4      125.45      141.80      9.91 o
  -5   3   4      591.02      513.73     21.12 o
  -3   3   4     1370.94     1333.58     60.83 o
  -1   3   4      238.64      193.61     11.30 o
   1   3   4      918.15      876.35     39.30 o
   3   3   4      310.49      305.09     20.17 o
   5   3   4      107.43      101.11     11.43 o
   7   3   4      819.89      943.09     48.70 o
   9   3   4       57.81       29.22     14.57 o
  11   3   4      143.72      169.90     29.05 o
  13   3   4      253.48      281.00     33.44 o
 -16   4   4       37.45       26.72     15.52 o
 -14   4   4       12.98       11.21     19.83 o
 -12   4   4      279.24      242.33     18.21 o
 -10   4   4      137.95      126.88     13.27 o
  -8   4   4      840.56      869.98     24.08 o
  -6   4   4      826.11      880.94     27.56 o
  -4   4   4      180.13      171.52     12.57 o
  -2   4   4      126.45       93.16      8.82 o
   0   4   4     1367.09     1293.73     67.74 o
   2   4   4      552.53      546.19     38.67 o
   4   4   4      722.51      809.24     42.97 o
   8   4   4       24.05        3.45      8.62 o
  10   4   4      515.63      559.94     40.25 o
  12   4   4      249.09      220.67     36.63 o
  -7   5   4      642.92      568.30     41.98 o
  -5   5   4      136.87       93.87     25.00 o
  -3   5   4     1251.27     1247.60     88.09 o
  -1   5   4      177.60      172.91     13.60 o
   1   5   4       22.82        9.01      4.58 o
   3   5   4      317.73      316.60     33.53 o
   5   5   4      185.75      170.67     13.79 o
 -10   6   4      278.10      233.94     34.13 o
  -8   6   4       76.56      100.25     31.12 o
  -6   6   4       70.27       98.44     29.13 o
  -4   6   4      556.16      433.32     37.93 o
  -2   6   4       24.04       60.02     17.37 o
   0   6   4        0.60        0.64      7.44 o
   2   6   4      189.33      197.74     29.74 o
   4   6   4      145.64      160.16     33.44 o
   6   6   4       50.22       17.15     20.69 o
   8   6   4      285.38      218.94     35.60 o
  -9   7   4       29.67      -30.17     39.65 o
  -7   7   4       69.63       47.58     31.20 o
  -5   7   4        1.79       50.08     30.34 o
  -3   7   4      292.62      239.37     33.62 o
  -1   7   4      117.06      100.68     23.74 o
   1   7   4       41.80       68.10     45.51 o
   3   7   4       94.41       91.63     30.94 o
 -12  -6   5      254.52      228.60     30.17 o
 -10  -6   5      221.43      199.46     26.55 o
 -15  -5   5       95.61       95.59     28.70 o
 -13  -5   5       24.65       30.17     20.60 o
 -11  -5   5       39.93       41.37     18.88 o
  -9  -5   5      725.28      902.06     52.93 o
  -7  -5   5       26.88       25.77     12.84 o
  -5  -5   5      322.45      334.10     29.44 o
  -3  -5   5      216.48      280.66     16.71 o
  -1  -5   5      116.51      101.62     11.77 o
   1  -5   5      184.82      153.52     16.72 o
   3  -5   5       47.23       53.44     14.57 o
   5  -5   5       78.09      131.80     24.91 o
   7  -5   5       11.04       13.71     19.74 o
   9  -5   5       42.56       61.89     26.81 o
 -18  -4   5       13.81       38.70     24.82 o
 -16  -4   5       23.48       38.01     26.81 o
 -14  -4   5      315.98      356.34     36.55 o
 -12  -4   5        9.53        5.09     17.15 o
 -10  -4   5      578.23      595.28     32.93 o
  -8  -4   5      358.42      414.05     18.05 o
  -6  -4   5      665.72      670.36     51.04 o
  -4  -4   5     1746.50     1896.28     58.61 o
  -2  -4   5      715.73      780.44     27.85 o
   0  -4   5      818.45      882.75     45.34 o
   2  -4   5      630.00      667.56     30.05 o
   4  -4   5      249.52      254.68     15.96 o
   6  -4   5       68.35       80.05     17.84 o
   8  -4   5      839.04      860.25     60.25 o
  10  -4   5      178.63      166.10     26.46 o
  12  -4   5       86.27      147.74     33.53 o
 -19  -3   5      127.03       93.87     29.05 o
 -17  -3   5      201.24      217.22     34.65 o
 -15  -3   5      277.24      251.35     32.58 o
 -13  -3   5      378.79      353.07     34.22 o
 -11  -3   5      907.21      961.19     49.13 o
  -9  -3   5     1300.36     1329.83     48.02 o
  -7  -3   5     2409.10     2471.90    133.89 o
  -5  -3   5     2838.90     2945.35    200.19 o
  -3  -3   5     3974.30     4416.29    115.90 o
  -1  -3   5     1602.41     1616.61     44.96 o
   1  -3   5      716.80      665.72     32.44 o
   3  -3   5     1224.08     1231.02     40.02 o
   5  -3   5     1693.64     1792.55     80.20 o
   7  -3   5       51.14       48.65     10.05 o
   9  -3   5      430.56      422.37     42.24 o
  11  -3   5      429.42      495.29     44.39 o
  13  -3   5       54.29       57.84     45.51 o
 -20  -2   5       21.65        4.31     28.53 o
 -18  -2   5      667.42      713.80     54.91 o
 -16  -2   5      105.45      110.51     19.74 o
 -14  -2   5      347.29      407.97     35.60 o
 -12  -2   5      481.54      511.07     33.19 o
 -10  -2   5      102.90      115.92      9.81 o
  -8  -2   5      135.45      154.21     15.34 o
  -6  -2   5     1748.76     1861.06     91.23 o
  -4  -2   5     1628.01     1560.09    117.76 o
  -2  -2   5      217.53      227.35     10.94 o
   0  -2   5     1597.14     1660.13    114.80 o
   2  -2   5      808.54      749.64     36.39 o
   4  -2   5      185.38      190.76     10.22 o
   6  -2   5      359.24      313.43     20.17 o
   8  -2   5      101.29      104.39     16.21 o
  10  -2   5      184.43      213.77     32.58 o
  12  -2   5        5.96       36.89     28.53 o
  14  -2   5      144.10      163.86     33.10 o
 -21  -1   5       73.08       73.96     42.93 o
 -19  -1   5       37.74       31.12     20.60 o
 -17  -1   5      286.03      312.38     41.55 o
 -15  -1   5      243.89      213.77     23.19 o
 -13  -1   5      565.22      586.66     35.51 o
 -11  -1   5      637.57      678.13     28.45 o
  -9  -1   5      673.61      685.94     39.09 o
  -7  -1   5     4525.47     4854.28    125.58 o
  -5  -1   5      618.60      613.67     21.51 o
  -3  -1   5     2675.88     2715.33    218.18 o
  -1  -1   5     3276.29     3058.01    187.12 o
   1  -1   5      535.74      522.15     15.96 o
   3  -1   5     1200.55     1360.48     43.64 o
   5  -1   5     1375.69     1374.57     62.92 o
   7  -1   5      133.28      112.32     18.02 o
   9  -1   5      164.74      163.09     26.20 o
  11  -1   5      158.61      121.19     27.84 o
  13  -1   5      135.62      102.58     26.81 o
  15  -1   5       37.61        3.45     22.41 o
 -20   0   5       70.10       59.65     36.29 o
 -18   0   5       60.21       22.33     20.52 o
 -16   0   5      597.02      548.91     42.67 o
 -14   0   5      627.88      580.97     39.65 o
 -12   0   5       40.24       49.59     11.20 o
 -10   0   5     5889.98     6216.58    235.97 o
  -8   0   5       12.27       31.00      5.65 o
  -6   0   5       36.93       23.06      6.21 o
  -4   0   5    26295.26    26886.21    822.41 o
  -2   0   5     2719.58     2787.89     71.94 o
   0   0   5       48.14       39.32      9.96 o
   2   0   5    11347.59    11110.94    349.92 o
   4   0   5      315.59      350.45     19.79 o
   6   0   5      322.21      328.87     19.39 o
   8   0   5     1248.31     1210.39     65.34 o
  10   0   5       14.19       14.57     21.55 o
  12   0   5      403.29      427.20     43.70 o
  14   0   5      339.76      373.24     48.79 o
 -21   1   5       71.06      100.25     49.99 o
 -19   1   5       37.04       56.89     23.45 o
 -17   1   5      299.57      287.99     28.88 o
 -15   1   5      245.26      280.06     26.55 o
 -13   1   5      552.12      557.18     42.93 o
 -11   1   5      624.34      652.99     30.10 o
  -9   1   5      672.39      670.92     25.26 o
  -7   1   5     4549.00     4867.84    226.83 o
  -5   1   5      633.62      611.43     22.54 o
  -3   1   5     2656.98     2612.97    189.75 o
  -1   1   5     3317.48     3056.68    193.04 o
   1   1   5      512.47      523.45     20.41 o
   3   1   5     1231.88     1433.36     49.48 o
   5   1   5     1357.97     1365.23     46.61 o
   7   1   5      129.26      141.36     18.88 o
   9   1   5      158.09      177.65     22.67 o
  11   1   5      166.92      203.60     25.95 o
  13   1   5      134.33      110.51     30.86 o
  15   1   5       36.11       56.03     26.81 o
 -20   2   5       22.16       34.48     29.31 o
 -18   2   5      654.22      547.53     52.24 o
 -16   2   5      109.13      101.97     24.31 o
 -14   2   5      345.91      284.02     27.67 o
 -12   2   5      495.79      503.04     43.87 o
 -10   2   5      110.91      107.55     13.09 o
  -8   2   5      122.66      120.28     17.63 o
  -6   2   5     1720.26     1805.88     53.60 o
  -4   2   5     1623.30     1603.33     44.78 o
  -2   2   5      230.93      217.54     10.92 o
   0   2   5     1597.80     1729.91     50.91 o
   2   2   5      797.06      779.07     27.20 o
   4   2   5      184.09      194.67     14.31 o
   6   2   5      363.94      339.96     23.79 o
   8   2   5      102.71       92.15     18.02 o
  10   2   5      183.68      166.10     37.06 o
  12   2   5        5.60       28.53     19.14 o
  14   2   5      143.98      129.12     34.65 o
 -19   3   5      126.99       73.96     26.81 o
 -17   3   5      197.55      258.85     36.81 o
 -15   3   5      269.68      284.97     40.69 o
 -13   3   5      403.50      330.67     23.75 o
 -11   3   5      894.08      907.67     37.28 o
  -9   3   5     1303.42     1364.39     44.38 o
  -7   3   5     2466.29     2673.03    118.05 o
  -5   3   5     2781.18     2922.22     93.48 o
  -3   3   5     3940.56     3832.08    209.43 o
  -1   3   5     1612.76     1414.29     93.30 o
   1   3   5      700.01      625.46     40.69 o
   3   3   5     1221.36     1310.89     44.81 o
   5   3   5     1702.20     1885.49     73.96 o
   7   3   5       47.31       55.17     46.63 o
   9   3   5      417.57      616.92    139.98 o
  11   3   5      436.28      455.55     42.58 o
  13   3   5       53.49       54.30     27.67 o
 -16   4   5       23.48      145.59     39.65 o
 -14   4   5      315.98      273.25     28.19 o
 -12   4   5        8.69        7.25      7.96 o
 -10   4   5      603.17      620.20     34.18 o
  -8   4   5      357.35      404.51     21.31 o
  -6   4   5      667.54      669.69     48.41 o
  -4   4   5     1738.30     1668.87     69.11 o
  -2   4   5      697.33      671.04     31.23 o
   0   4   5      809.66      791.31     38.32 o
   2   4   5      638.74      615.58     35.08 o
   4   4   5      246.19      206.74     15.00 o
   6   4   5       63.26       52.58     14.48 o
  10   4   5      173.57      182.39     27.76 o
  -7   5   5       27.16       22.16     10.75 o
  -5   5   5      312.38      291.14     12.10 o
  -3   5   5      218.49      217.63     18.11 o
  -1   5   5      117.50       95.57      8.23 o
   1   5   5      183.36      141.81      9.67 o
   3   5   5       48.88       52.44     12.59 o
   5   5   5       76.55       65.68     18.10 o
 -10   6   5      227.25      218.08     36.46 o
  -8   6   5      371.67      313.41     45.77 o
  -6   6   5       43.73       31.81     27.50 o
  -4   6   5      420.70      357.46     40.00 o
  -2   6   5      566.44      574.07     37.96 o
   0   6   5      460.28      397.37     42.15 o
   2   6   5      389.13      377.72     60.51 o
   4   6   5       34.67       53.44     24.91 o
   6   6   5      191.97      218.08     35.51 o
  -7   7   5      254.60      163.86     34.57 o
  -5   7   5      152.70      132.49     41.20 o
  -3   7   5       37.22       43.27     26.64 o
  -1   7   5      396.81      404.95     35.32 o
   1   7   5      115.87      135.85     43.79 o
 -12  -6   6       12.48       11.98     15.43 o
 -15  -5   6       13.29        0.00      8.62 o
 -13  -5   6      237.76      188.00     28.19 o
 -11  -5   6      366.24      309.28     28.88 o
  -7  -5   6      189.34      193.73     24.39 o
  -5  -5   6      390.62      431.15     21.10 o
  -3  -5   6       66.03       72.90     10.03 o
  -1  -5   6       90.69       71.46     11.38 o
   1  -5   6      953.79     1054.37     55.25 o
   3  -5   6      349.19      375.48     29.57 o
   5  -5   6       54.11       53.44     17.15 o
   7  -5   6      179.20      212.05     30.77 o
   9  -5   6       56.01       93.27     24.39 o
 -18  -4   6      229.88      239.37     34.57 o
 -16  -4   6      108.17      150.59     28.10 o
 -14  -4   6       99.08      140.67     29.91 o
 -12  -4   6     1359.73     1438.90     71.29 o
 -10  -4   6       64.59       80.16     13.10 o
  -8  -4   6      195.10      198.82     14.27 o
  -6  -4   6     2186.59     2306.39    167.67 o
  -4  -4   6       25.80       32.49      5.80 o
  -2  -4   6      438.31      514.66     21.42 o
   0  -4   6     1820.35     2134.46     62.31 o
   2  -4   6      243.74      232.83     24.14 o
   4  -4   6      235.26      218.53     36.85 o
   6  -4   6      271.57      347.55     36.12 o
   8  -4   6      149.24      125.76     22.41 o
  10  -4   6       56.85       73.96     34.31 o
 -19  -3   6      153.66      146.28     31.29 o
 -17  -3   6       13.96       11.21     16.29 o
 -15  -3   6     1222.44     1139.96     79.30 o
 -13  -3   6       58.93       81.80     19.65 o
 -11  -3   6      166.94      146.28     19.14 o
  -9  -3   6     2142.82     2262.94     88.18 o
  -7  -3   6      589.39      563.24     37.17 o
  -5  -3   6       77.15       49.87      5.60 o
  -3  -3   6     4054.45     4362.65    115.08 o
  -1  -3   6        2.36       -0.04      6.44 o
   1  -3   6      309.91      316.64     28.51 o
   3  -3   6     2359.88     2390.87     78.93 o
   5  -3   6      244.57      280.92     41.59 o
   7  -3   6      211.89      206.10     28.70 o
   9  -3   6      161.75      188.77     27.41 o
  11  -3   6       25.52       16.38     21.64 o
 -20  -2   6      279.33      271.26     42.58 o
 -18  -2   6       24.84        7.76     29.31 o
 -16  -2   6       32.51       33.44     21.38 o
 -14  -2   6       67.67       84.47     20.52 o
 -12  -2   6      447.01      430.82     28.01 o
 -10  -2   6      357.97      410.21     21.68 o
  -8  -2   6      603.48      633.43     25.90 o
  -6  -2   6      233.27      249.43     22.27 o
  -4  -2   6     2443.59     2446.12    179.05 o
  -2  -2   6     1363.15     1474.44     44.55 o
   0  -2   6      182.06      178.19     22.01 o
   2  -2   6     1501.63     1442.72     58.18 o
   4  -2   6      314.82      295.48     14.59 o
   6  -2   6       45.69       37.00     20.26 o
   8  -2   6      211.07      192.82     23.62 o
  10  -2   6      173.50      186.36     35.25 o
  12  -2   6       27.13       11.21     27.50 o
 -21  -1   6      131.66      142.74     56.80 o
 -19  -1   6       23.65        9.48     18.10 o
 -17  -1   6      450.25      455.55     42.58 o
 -15  -1   6      633.03      699.75     49.74 o
 -13  -1   6      316.56      336.69     28.01 o
 -11  -1   6       36.70       28.96     21.16 o
  -9  -1   6     2019.27     2238.65     71.21 o
  -7  -1   6      544.97      637.57     37.15 o
  -5  -1   6      349.77      416.12     27.46 o
  -3  -1   6     4977.62     5341.12    160.67 o
  -1  -1   6     1755.76     1736.29    122.49 o
   1  -1   6      130.22      160.83      7.95 o
   3  -1   6     2253.42     2319.06     72.79 o
   5  -1   6      764.21      683.60     31.38 o
   7  -1   6       43.47       33.44     18.02 o
   9  -1   6      732.53      812.67     60.25 o
  11  -1   6       18.22       -4.31     23.36 o
  13  -1   6      124.76      125.16     35.43 o
 -20   0   6        1.82      -20.69     20.69 o
 -18   0   6      442.52      444.35     40.86 o
 -14   0   6       48.43       45.60     16.29 o
 -12   0   6      866.50      934.67     40.53 o
 -10   0   6      675.58      677.33     26.93 o
  -8   0   6     1004.75     1057.36     33.76 o
  -6   0   6     4896.03     5044.92    126.37 o
  -4   0   6       96.05      143.05      9.07 o
  -2   0   6     1466.95     1352.33     41.13 o
   0   0   6     2563.05     2571.38     72.42 o
   2   0   6     2777.75     2971.52     85.92 o
   4   0   6       43.90       39.02     10.29 o
   6   0   6     3294.42     3355.41    146.28 o
   8   0   6        8.34       17.15     18.96 o
  10   0   6      379.98      360.82     34.57 o
  12   0   6      284.97      264.54     37.24 o
  14   0   6      143.84      104.39     43.18 o
 -21   1   6      134.41       83.35     31.63 o
 -19   1   6       25.53       52.58     31.89 o
 -17   1   6      456.39      439.44     36.89 o
 -15   1   6      613.10      613.99     46.55 o
 -13   1   6      310.99      322.81     30.60 o
 -11   1   6       33.90       65.64     23.66 o
  -9   1   6     2048.78     2086.08     62.97 o
  -7   1   6      544.33      658.17     22.30 o
  -5   1   6      340.32      430.21     17.63 o
  -3   1   6     4922.14     4775.98    348.12 o
  -1   1   6     1796.59     1691.93     87.51 o
   1   1   6      131.52      140.86     26.03 o
   3   1   6     2261.77     2340.36     77.30 o
   5   1   6      766.88      712.25     40.77 o
   7   1   6       38.43       29.22     13.02 o
   9   1   6      726.39      720.09     53.61 o
  11   1   6       19.15      137.92     47.58 o
  13   1   6      126.15      123.18     48.18 o
 -20   2   6      282.29      294.02     43.27 o
 -18   2   6       23.76       15.52     20.60 o
 -16   2   6       31.49       18.88     15.60 o
 -14   2   6       67.89       35.17     18.79 o
 -12   2   6      453.99      485.87     65.68 o
 -10   2   6      362.35      361.73     16.51 o
  -8   2   6      598.28      614.42     34.87 o
  -6   2   6      242.64      276.91     17.11 o
  -4   2   6     2458.01     2336.15    182.42 o
  -2   2   6     1351.59     1258.63     77.75 o
   0   2   6      172.85      151.92     12.25 o
   2   2   6     1502.97     1564.41     54.12 o
   4   2   6      309.66      292.09     33.01 o
   6   2   6       49.38       69.99     16.21 o
   8   2   6      213.39      188.77     24.22 o
  10   2   6      167.56      175.33     22.58 o
  12   2   6       25.97       26.72     18.19 o
 -19   3   6      155.11      109.21     34.39 o
 -17   3   6       12.80       18.88     20.69 o
 -15   3   6     1213.64     1216.51     73.70 o
 -13   3   6       63.22       60.73     11.76 o
 -11   3   6      166.74      167.45     18.22 o
  -9   3   6     2161.21     2298.99    128.05 o
  -7   3   6      598.27      547.06     21.07 o
  -5   3   6       83.92       65.54      6.25 o
  -3   3   6     4017.31     3875.83    200.18 o
  -1   3   6        1.56        3.56      4.01 o
   1   3   6      330.33      323.09     12.73 o
   3   3   6     2343.98     2314.45     84.76 o
   5   3   6      250.48      277.13     23.45 o
   7   3   6      206.47      191.19     24.39 o
   9   3   6      172.79      154.21     25.51 o
  11   3   6       25.88       22.33     21.64 o
 -16   4   6      106.80      268.42     46.20 o
 -14   4   6       96.37       93.87     18.19 o
 -12   4   6     1362.82     1350.60     56.03 o
 -10   4   6       57.54       63.89      9.47 o
  -8   4   6      188.37      222.48     39.39 o
  -6   4   6     2190.13     2153.59    154.28 o
  -4   4   6       21.49       18.19      5.32 o
  -2   4   6      419.88      401.56     17.18 o
   0   4   6     1839.93     1852.25     96.94 o
   2   4   6      238.44      230.42     15.69 o
   4   4   6      223.54      190.41     21.03 o
   6   4   6      273.22      306.17     28.79 o
  10   4   6       57.82       47.58     19.05 o
  -9   5   6      458.76      429.91     39.52 o
  -7   5   6      188.00      187.04     51.72 o
  -5   5   6      393.52      364.01     30.48 o
  -3   5   6       66.54       87.89      8.15 o
  -1   5   6       88.22       68.96      6.97 o
   1   5   6      949.51      916.57     38.96 o
   3   5   6      349.00      324.53     19.57 o
   5   5   6       53.55       60.51     19.22 o
 -10   6   6       52.94       52.58     24.31 o
  -8   6   6       15.90        7.76     27.67 o
  -6   6   6      313.85      259.80     34.05 o
  -4   6   6       75.46       38.01     20.60 o
  -2   6   6      106.21      112.06     19.34 o
   0   6   6      219.74      175.33     25.69 o
   2   6   6      171.41      132.49     25.69 o
   4   6   6      309.25      274.19     35.00 o
   6   6   6      205.76      166.88     35.69 o
  -7   7   6       14.48       28.53     28.53 o
  -5   7   6       37.49       59.65     28.53 o
  -3   7   6      207.56      134.47     32.67 o
  -1   7   6      102.68      109.21     31.89 o
   1   7   6      188.18      193.69     35.17 o
 -15  -5   7      166.29      166.10     30.26 o
 -13  -5   7      114.81      109.21     20.86 o
  -7  -5   7       69.35       53.44      9.48 o
  -5  -5   7       54.80       55.17     11.38 o
  -3  -5   7      684.68      667.51     40.94 o
  -1  -5   7        3.89        0.86      8.71 o
   1  -5   7        1.51        7.76     15.52 o
   3  -5   7      462.43      605.28     40.43 o
   5  -5   7      165.35      211.18     34.13 o
   7  -5   7       11.31       35.17     18.79 o
 -18  -4   7      268.40      291.00     47.06 o
 -16  -4   7      104.56      104.39     25.77 o
 -12  -4   7      455.42      482.28     33.53 o
 -10  -4   7      277.03      275.14     21.46 o
  -8  -4   7     1677.36     1855.92     64.38 o
  -6  -4   7        8.51       16.58      6.25 o
  -4  -4   7      274.02      308.79     17.54 o
  -2  -4   7      447.74      490.16     21.46 o
   0  -4   7      355.93      368.72     21.89 o
   2  -4   7      528.90      540.23     53.49 o
   4  -4   7       14.73        6.12     13.02 o
   6  -4   7       99.86      104.39     22.24 o
   8  -4   7       49.22       20.69     20.60 o
  10  -4   7       26.25       49.22     23.45 o
 -19  -3   7       91.16       57.84     25.00 o
 -17  -3   7      114.80      119.90     25.69 o
 -15  -3   7      429.37      478.40     35.94 o
 -13  -3   7      151.59      188.77     20.95 o
 -11  -3   7     1317.23     1224.60     93.48 o
  -9  -3   7      218.75      206.76     14.92 o
  -7  -3   7      300.02      284.47     34.45 o
  -5  -3   7     1571.32     1637.08     55.77 o
  -3  -3   7     1614.82     1743.14     55.41 o
  -1  -3   7     2048.32     2257.05     75.64 o
   1  -3   7      244.12      259.17     19.97 o
   3  -3   7     1077.17     1046.93     63.17 o
   5  -3   7      368.27      364.18     34.74 o
   7  -3   7      136.41      153.52     26.20 o
   9  -3   7      138.30      181.62     32.41 o
  11  -3   7       66.78       56.03     25.95 o
 -20  -2   7       13.02       21.55     22.33 o
 -18  -2   7       67.64       50.08     22.41 o
 -16  -2   7       47.33       78.61     18.19 o
 -14  -2   7      222.47      219.80     21.81 o
 -12  -2   7      198.72      202.74     21.72 o
 -10  -2   7      547.48      570.69     33.19 o
  -8  -2   7      177.98      161.12     16.33 o
  -6  -2   7      533.47      503.11     33.11 o
  -4  -2   7     1042.94     1050.36     36.00 o
  -2  -2   7      253.78      314.88     17.52 o
   0  -2   7     2710.16     2650.13    157.89 o
   2  -2   7        5.83        4.13     10.73 o
   4  -2   7      347.01      316.50     17.15 o
   6  -2   7      728.84      653.89     48.01 o
   8  -2   7      212.14      178.43     33.70 o
  10  -2   7       30.64       31.12     18.96 o
  12  -2   7      292.35      357.46     45.51 o
 -21  -1   7       79.95       53.44     51.55 o
 -19  -1   7      265.83      165.33     28.70 o
 -17  -1   7      989.55      952.14     65.25 o
 -15  -1   7      183.41      192.82     26.89 o
 -13  -1   7      238.49      250.40     21.38 o
 -11  -1   7     1949.89     1919.35    146.62 o
  -9  -1   7      932.60     1019.19     34.94 o
  -7  -1   7     2521.97     2732.70    136.36 o
  -5  -1   7      826.33      790.20     43.05 o
  -3  -1   7      687.32      792.22     32.11 o
  -1  -1   7      611.82      617.51     42.61 o
   1  -1   7     1327.94     1218.92     49.82 o
   3  -1   7      703.18      639.87     28.86 o
   5  -1   7      407.77      376.60     28.53 o
   7  -1   7      115.31      131.11     20.86 o
   9  -1   7      342.76      404.44     48.44 o
  11  -1   7       24.03        6.81     27.50 o
  13  -1   7       30.14       25.77     34.31 o
 -20   0   7      528.76      390.39     46.37 o
 -18   0   7      150.11       90.51     21.81 o
 -16   0   7     1051.99     1044.89     66.46 o
 -14   0   7     7166.85     7511.51    300.23 o
 -12   0   7        1.96        0.86     11.38 o
 -10   0   7      415.07      451.48     22.54 o
  -8   0   7     3565.64     3676.49    113.91 o
  -6   0   7     1571.43     1769.89     55.60 o
  -4   0   7      723.22      834.52     29.70 o
  -2   0   7     8533.36     9280.64    240.28 o
   0   0   7      863.45      913.50     33.59 o
   2   0   7        4.01       -0.64      9.33 o
   4   0   7      891.55      875.85     50.43 o
   6   0   7        0.00        6.12     13.02 o
   8   0   7        7.65        0.00      8.62 o
  10   0   7       26.62       59.65     25.86 o
  12   0   7        8.64       11.98     23.19 o
 -21   1   7       77.83       44.82     26.72 o
 -19   1   7      261.32      197.74     40.43 o
 -17   1   7     1002.18     1056.27     74.39 o
 -15   1   7      185.29      200.24     27.41 o
 -13   1   7      224.24      233.08     25.08 o
 -11   1   7     1947.04     2009.17     65.75 o
  -9   1   7      919.58      979.59     35.10 o
  -7   1   7     2539.39     2716.71     76.79 o
  -5   1   7      813.79      876.80     29.50 o
  -3   1   7      687.29      681.89     24.79 o
  -1   1   7      639.39      636.48     43.34 o
   1   1   7     1344.30     1337.19     46.13 o
   3   1   7      693.17      708.90     38.83 o
   5   1   7      405.43      449.35     34.82 o
   7   1   7      112.46       76.54     18.02 o
   9   1   7      345.49      327.12     35.08 o
  11   1   7       24.21        5.09     23.10 o
  13   1   7       29.22       62.84     49.82 o
 -20   2   7       11.33       31.12     32.07 o
 -18   2   7       66.49       76.54     27.76 o
 -16   2   7       49.39       53.44     18.88 o
 -14   2   7      227.53      144.21     22.58 o
 -12   2   7      189.51      164.64     15.37 o
 -10   2   7      550.05      560.32     27.00 o
  -8   2   7      181.17      153.43     11.99 o
  -6   2   7      529.79      547.63     40.51 o
  -4   2   7     1049.74      965.15     83.67 o
  -2   2   7      253.09      226.40      8.61 o
   0   2   7     2677.79     2693.00    145.49 o
   2   2   7        3.36        9.32     39.61 o
   4   2   7      354.72      367.55     26.98 o
   6   2   7      720.22      724.84     55.34 o
   8   2   7      211.29      225.92     25.60 o
  10   2   7       32.91       18.10     16.46 o
  12   2   7      298.48      257.90     39.56 o
 -19   3   7       89.02       53.44     23.19 o
 -17   3   7      114.20       90.51     20.69 o
 -15   3   7      427.01      361.94     34.65 o
 -13   3   7      149.03      155.54     17.23 o
 -11   3   7     1350.11     1357.35     50.81 o
  -9   3   7      214.25      192.14     24.31 o
  -7   3   7      293.93      329.23     25.99 o
  -5   3   7     1615.53     1591.68    143.98 o
  -3   3   7     1589.18     1558.43     73.02 o
  -1   3   7     2014.76     1940.90     96.04 o
   1   3   7      250.88      254.18     19.24 o
   3   3   7     1081.97     1163.84     82.15 o
   5   3   7      357.40      238.51     22.67 o
   7   3   7      145.72      160.16     26.72 o
   9   3   7      136.52      152.74     30.51 o
  11   3   7       66.36       69.04     23.88 o
 -16   4   7      104.13       54.30     37.24 o
 -14   4   7      160.25      137.92     27.58 o
 -12   4   7      460.61      460.55     26.64 o
 -10   4   7      275.17      239.08     15.91 o
  -8   4   7     1720.56     1830.90     81.50 o
  -6   4   7       10.28        9.77      6.78 o
  -4   4   7      278.30      249.12     29.75 o
  -2   4   7      437.38      388.87     15.75 o
   0   4   7      352.41      296.71     37.12 o
   2   4   7      538.34      474.62     33.92 o
   4   4   7       17.11       29.22     12.07 o
   6   4   7       96.79       81.80     19.14 o
   8   4   7       49.42       51.72     20.69 o
 -11   5   7        1.58      -11.98     12.84 o
  -9   5   7      449.07      384.59     70.85 o
  -7   5   7       64.71       72.96     12.36 o
  -5   5   7       54.90       41.37      9.37 o
  -3   5   7      690.87      625.47     46.61 o
  -1   5   7        3.42        3.03      6.03 o
   1   5   7        1.44       14.76      7.41 o
   3   5   7      468.71      499.65     60.34 o
   5   5   7      163.36      173.00     30.86 o
 -12   6   7       52.07       43.27     37.06 o
 -10   6   7      210.34       92.15     31.03 o
  -8   6   7       77.61       67.06     25.95 o
  -6   6   7      539.37      477.10     44.91 o
  -4   6   7      131.64      111.11     24.14 o
  -2   6   7      182.90      170.54     37.02 o
   0   6   7      103.61       94.99     25.17 o
   2   6   7      232.54      190.41     30.77 o
   4   6   7       35.84       18.88     27.58 o
  -5   7   7       87.43       -4.31     34.65 o
  -3   7   7      101.85       40.60     29.22 o
 -15  -5   8      268.56      247.65     50.86 o
  -7  -5   8       21.81       13.71     10.17 o
  -5  -5   8      263.07      258.85     22.67 o
  -3  -5   8      702.60      769.74     48.87 o
  -1  -5   8       43.44       57.84     12.93 o
   1  -5   8      462.77      491.33     39.05 o
   3  -5   8      507.63      598.12     45.94 o
   5  -5   8      143.18      178.43     40.00 o
   7  -5   8      170.55      204.46     38.62 o
 -18  -4   8      229.76      157.91     34.65 o
 -16  -4   8      352.55      389.27     41.72 o
 -14  -4   8      138.61      114.82     20.77 o
 -12  -4   8       87.06       73.96     13.62 o
 -10  -4   8        6.66        4.31      9.57 o
  -8  -4   8      580.71      540.13     89.00 o
  -6  -4   8      518.13      555.12     25.85 o
  -4  -4   8       73.64       89.41     13.77 o
  -2  -4   8      190.63      261.62     79.43 o
   0  -4   8      208.13      248.17     17.23 o
   2  -4   8       10.98       24.91     11.98 o
   4  -4   8      267.55      282.99     32.58 o
   6  -4   8      286.79      294.97     34.31 o
   8  -4   8       38.13       51.72     29.13 o
 -19  -3   8      236.29      322.81     73.87 o
 -17  -3   8       20.42       34.48     16.21 o
 -15  -3   8       95.83       78.61     26.03 o
 -13  -3   8      320.65      378.92     27.41 o
 -11  -3   8      114.48      115.37     33.36 o
  -9  -3   8      781.73      786.22     96.67 o
  -7  -3   8       24.65       33.22     10.66 o
  -5  -3   8     1065.92     1088.50     41.61 o
  -3  -3   8       58.22       78.58     28.83 o
  -1  -3   8      461.11      483.88     26.89 o
   1  -3   8       24.56       22.41      9.11 o
   3  -3   8      481.30      411.00     70.38 o
   5  -3   8      237.36      211.18     29.05 o
   7  -3   8        5.15        4.31     13.79 o
   9  -3   8       29.37       53.44     21.46 o
 -20  -2   8       49.73       -5.09     22.33 o
 -18  -2   8      127.71      130.42     24.14 o
 -16  -2   8       77.01       88.78     28.19 o
 -14  -2   8      400.27      378.92     30.86 o
 -12  -2   8      997.98     1090.92     60.08 o
 -10  -2   8      973.55      985.07     44.22 o
  -8  -2   8     4373.41     4397.16    224.86 o
  -6  -2   8     1812.46     1767.84    137.46 o
  -4  -2   8      174.45      211.45     15.92 o
  -2  -2   8     3306.35     3376.52    102.33 o
   0  -2   8      302.27      326.32     15.74 o
   2  -2   8      185.82      185.06     17.41 o
   4  -2   8     1727.25     1640.35     99.95 o
   6  -2   8      673.36      580.43     98.14 o
   8  -2   8      107.76       83.35     20.95 o
  10  -2   8      165.85      166.88     35.69 o
 -21  -1   8      184.19      113.61     43.18 o
 -19  -1   8        5.38        7.76     19.83 o
 -17  -1   8      282.76      306.17     34.91 o
 -15  -1   8      106.02      114.82     18.88 o
 -13  -1   8     1820.09     1837.39     88.09 o
 -11  -1   8     2815.15     2780.39    133.18 o
  -9  -1   8      936.61      936.38     36.17 o
  -7  -1   8      252.82      225.02     38.96 o
  -5  -1   8     1237.79     1179.38     49.51 o
  -3  -1   8     2555.52     2687.02     80.66 o
  -1  -1   8      146.54      150.41      8.50 o
   1  -1   8     3626.48     3560.83    144.92 o
   3  -1   8      277.61      264.54     23.88 o
   5  -1   8       16.09       11.21     12.93 o
   7  -1   8      737.96      776.30     60.51 o
   9  -1   8       43.54       35.17     19.83 o
  11  -1   8       54.76      162.40     39.65 o
 -20   0   8      186.30       72.49     26.46 o
 -18   0   8      853.21      822.76     64.04 o
 -16   0   8       83.60      103.18     23.88 o
 -14   0   8      187.03      176.88     26.55 o
 -12   0   8      102.16       99.04     14.65 o
 -10   0   8      319.71      402.67     20.64 o
  -8   0   8      157.09      139.52     12.41 o
  -6   0   8     1438.21     1639.76     50.33 o
  -4   0   8     1339.99     1479.39     63.44 o
  -2   0   8        8.90        6.62     15.00 o
   0   0   8     1413.51     1435.91     50.78 o
   2   0   8      177.17      151.29     23.10 o
   4   0   8      789.24      819.39     52.15 o
   6   0   8        5.86       13.71     11.98 o
   8   0   8        1.75       -1.72     13.02 o
  10   0   8        2.13       13.71     18.88 o
  12   0   8        0.30        9.48     25.00 o
 -21   1   8      190.20      122.49     29.91 o
 -19   1   8        4.28       33.44     20.69 o
 -17   1   8      279.21      331.34     38.44 o
 -15   1   8      112.80       90.51     17.84 o
 -13   1   8     1793.71     1834.89    103.09 o
 -11   1   8     2853.58     2995.82    114.21 o
  -9   1   8      912.46      905.95     35.62 o
  -7   1   8      248.21      260.02     15.21 o
  -5   1   8     1267.11     1118.63     87.51 o
  -3   1   8     2604.68     2725.14     80.09 o
  -1   1   8      149.29      143.18     15.03 o
   1   1   8     3638.13     3816.41    113.29 o
   3   1   8      261.61      250.40     22.33 o
   5   1   8       14.66       18.10     16.46 o
   7   1   8      727.64      753.54     58.01 o
   9   1   8       43.49       27.58     20.69 o
  11   1   8       52.74       32.76     31.98 o
 -20   2   8       50.22      104.39     45.00 o
 -18   2   8      129.01      191.19     31.63 o
 -16   2   8       77.63       71.46     22.33 o
 -14   2   8      405.14      453.05     51.29 o
 -12   2   8      978.12      995.19     44.52 o
 -10   2   8      979.67      989.85     44.39 o
  -8   2   8     4426.75     4750.86    230.62 o
  -6   2   8     1809.93     1709.00    116.28 o
  -4   2   8      176.40      172.54     23.66 o
  -2   2   8     3332.35     3226.41    175.18 o
   0   2   8      298.81      326.10     15.78 o
   2   2   8      186.58      190.41     21.03 o
   4   2   8     1744.30     1794.81     99.47 o
   6   2   8      667.20      681.22     45.94 o
   8   2   8      105.53      125.76     25.69 o
  10   2   8      162.47      240.32     39.13 o
 -19   3   8      233.32      273.25     42.67 o
 -17   3   8       19.76       39.48     23.27 o
 -15   3   8      100.78       91.63     26.98 o
 -13   3   8      317.51      292.99     29.13 o
 -11   3   8      119.00      128.98     16.20 o
  -9   3   8      787.98      844.51     35.63 o
  -7   3   8       27.82       22.76      7.21 o
  -5   3   8     1073.74     1040.23     87.79 o
  -3   3   8       54.83       55.66      6.36 o
  -1   3   8      457.16      380.36     22.52 o
   1   3   8       23.81       17.85      7.30 o
   3   3   8      491.71      507.10     35.69 o
   5   3   8      236.62      189.63     28.27 o
   7   3   8        6.01       -1.72     15.60 o
   9   3   8       29.14       47.58     19.05 o
 -16   4   8      351.91      380.05     43.53 o
 -14   4   8      133.60       88.78     21.55 o
 -12   4   8       90.86       62.84     16.29 o
 -10   4   8        5.46        7.76     10.33 o
  -8   4   8      563.91      553.33     44.87 o
  -6   4   8      520.93      499.40     45.05 o
  -4   4   8       70.57       48.05     11.22 o
  -2   4   8      197.34      164.46     14.16 o
   0   4   8      203.89      199.10     21.68 o
   2   4   8       10.78       16.42     12.07 o
   4   4   8      259.85      261.70     30.43 o
   6   4   8      285.48      318.67     38.79 o
   8   4   8       37.24       67.06     18.79 o
 -13   5   8       81.17      119.90     30.26 o
 -11   5   8      678.46      670.53     50.17 o
  -9   5   8      622.44      641.55     41.94 o
  -7   5   8       21.65       22.23     16.01 o
  -5   5   8      275.80      251.79     19.69 o
  -3   5   8      698.85      707.95     37.43 o
  -1   5   8       44.58       49.00     11.43 o
   1   5   8      459.72      483.22     99.30 o
   3   5   8      507.00      409.18     36.81 o
   5   5   8      144.70      134.47     25.86 o
 -12   6   8       32.12       -1.72     39.05 o
 -10   6   8      154.00      123.78     30.69 o
  -8   6   8      129.26       93.27     27.76 o
  -6   6   8       34.74       -8.62     29.31 o
  -4   6   8       47.25      -11.21     22.41 o
  -2   6   8      165.54      154.21     24.82 o
   0   6   8       46.43       44.82     18.10 o
   2   6   8      150.13      163.86     35.34 o
  -7  -5   9      936.10     1033.51     58.53 o
  -5  -5   9      273.76      334.53     27.93 o
  -3  -5   9       75.65       72.49     21.46 o
  -1  -5   9      453.90      539.34     43.62 o
   1  -5   9      150.84      126.45     20.43 o
   3  -5   9        4.38       -6.12     18.10 o
   5  -5   9      227.80      248.59     36.12 o
 -18  -4   9        2.44       30.17     36.12 o
 -16  -4   9      122.90      195.32     31.98 o
 -14  -4   9      113.68      118.00     19.74 o
 -12  -4   9       90.19      100.85     24.74 o
 -10  -4   9     1246.86     1329.68     70.68 o
  -8  -4   9      160.03      154.09     33.92 o
  -6  -4   9      255.05      354.19     23.19 o
  -4  -4   9      193.71      232.94     31.07 o
  -2  -4   9      314.13      258.17     31.68 o
   0  -4   9      129.33      135.16     20.52 o
   2  -4   9      330.54      398.58     33.96 o
   4  -4   9      115.86      115.50     21.46 o
   6  -4   9       79.77        8.62     28.45 o
 -19  -3   9       25.74      213.77     49.82 o
 -17  -3   9       47.83       78.61     20.86 o
 -15  -3   9       16.32       18.10     17.24 o
 -13  -3   9      238.49      258.85     24.57 o
 -11  -3   9       42.08       41.99     10.19 o
  -9  -3   9       55.23       49.18     11.03 o
  -7  -3   9      100.78      101.40     10.76 o
  -5  -3   9      439.26      438.92     24.16 o
  -3  -3   9      808.26      915.24     37.94 o
  -1  -3   9      303.39      378.85     64.86 o
   1  -3   9        5.59       25.41     31.98 o
   3  -3   9       51.72       65.68     16.21 o
   5  -3   9       59.37       45.60     17.07 o
   7  -3   9       32.56       55.17     21.38 o
   9  -3   9      127.01       95.59     32.15 o
 -20  -2   9      166.74      164.64     33.88 o
 -18  -2   9       11.64       32.76     21.55 o
 -16  -2   9      441.64      531.15     43.27 o
 -14  -2   9      812.06      902.06     56.46 o
 -12  -2   9      772.59      787.76     46.12 o
 -10  -2   9     3364.01     3371.88     99.85 o
  -8  -2   9     1743.38     1702.04     99.94 o
  -6  -2   9       17.52       43.81     20.69 o
  -4  -2   9       64.48       73.56     38.31 o
  -2  -2   9     2631.15     2866.57     85.38 o
   0  -2   9      819.57      868.77     88.01 o
   2  -2   9      763.15      759.48     57.58 o
   4  -2   9      396.43      439.79     65.55 o
   6  -2   9       82.55       52.58     25.08 o
   8  -2   9      115.02       99.04     28.62 o
  10  -2   9      187.96      176.10     40.51 o
 -21  -1   9       46.26       16.38     26.64 o
 -19  -1   9      175.45      216.36     29.39 o
 -17  -1   9      674.45      764.92     55.25 o
 -15  -1   9      154.50      133.78     22.41 o
 -13  -1   9     1622.76     1610.77     87.23 o
 -11  -1   9     1231.73     1228.83     63.79 o
  -9  -1   9       64.90       79.13     14.65 o
  -7  -1   9      616.03      585.77     41.47 o
  -5  -1   9     2524.23     2577.61     81.88 o
  -3  -1   9      393.85      417.95     21.00 o
  -1  -1   9      315.25      328.03     19.87 o
   1  -1   9      696.08      758.39     80.47 o
   3  -1   9      422.76      409.28     24.31 o
   5  -1   9      117.42       93.87     18.79 o
   7  -1   9      396.77      410.39     42.84 o
   9  -1   9      128.95      103.18     28.62 o
  11  -1   9        7.01       24.91     25.77 o
 -20   0   9       10.11        6.81     24.05 o
 -18   0   9       11.27       -1.72     20.77 o
 -16   0   9      471.47      450.55     39.91 o
 -14   0   9       10.00       10.43     12.15 o
 -12   0   9      326.06      269.37     27.93 o
 -10   0   9       35.75       23.25     17.58 o
  -8   0   9      933.29      963.43     35.99 o
  -6   0   9        5.89        8.60      7.62 o
  -4   0   9     1339.25     1341.85     46.83 o
  -2   0   9      184.12      180.74     16.05 o
   0   0   9      137.48      100.74     15.90 o
   2   0   9       83.62      114.82     16.98 o
   4   0   9     1176.20     1167.89     64.22 o
   6   0   9       18.93       16.38     12.15 o
   8   0   9      119.98      112.92     23.10 o
  10   0   9      160.32      201.10     38.27 o
 -21   1   9       46.77       56.89     28.36 o
 -19   1   9      173.80      171.45     30.77 o
 -17   1   9      672.22      728.02     63.36 o
 -15   1   9      152.82      145.59     20.52 o
 -13   1   9     1573.31     1624.91     87.58 o
 -11   1   9     1258.35     1321.06     68.27 o
  -9   1   9       63.19       72.03     33.44 o
  -7   1   9      614.96      624.24     26.32 o
  -5   1   9     2507.23     2306.68    127.20 o
  -3   1   9      389.05      419.97     22.23 o
  -1   1   9      326.85      272.03     15.13 o
   1   1   9      686.37      705.96     45.25 o
   3   1   9      416.14      413.92     32.24 o
   5   1   9      110.17      201.10     36.63 o
   7   1   9      398.86      427.20     42.50 o
   9   1   9      129.32       96.71     24.22 o
  11   1   9        6.70       -3.45     24.91 o
 -20   2   9      161.28      218.94     53.87 o
 -18   2   9       13.07       40.60     28.45 o
 -16   2   9      432.05      465.64     39.31 o
 -14   2   9      827.76      848.27     70.08 o
 -12   2   9      765.11      758.37     45.25 o
 -10   2   9     3292.88     3554.31    133.13 o
  -8   2   9     1776.44     1793.79    101.02 o
  -6   2   9       17.35        4.91      6.00 o
  -4   2   9       75.51       69.47     13.53 o
  -2   2   9     2579.09     2599.48    103.40 o
   0   2   9      820.32      797.53     86.54 o
   2   2   9      741.28      702.85     45.17 o
   4   2   9      408.55      456.85     38.88 o
   6   2   9       85.56       93.27     26.64 o
   8   2   9      105.13       60.51     20.52 o
  10   2   9      187.99      139.30     31.89 o
 -19   3   9       27.14       36.20     32.84 o
 -17   3   9       44.42       49.22     22.24 o
 -15   3   9       16.23       31.12     16.38 o
 -13   3   9      235.80      275.14     31.20 o
 -11   3   9       42.16       26.57     23.27 o
  -9   3   9       51.97       38.73     13.09 o
  -7   3   9       97.09       84.27      8.19 o
  -5   3   9      426.62      369.02     32.44 o
  -3   3   9      804.78      849.30     49.21 o
  -1   3   9      301.26      303.55     34.69 o
   1   3   9        6.90       10.85      9.87 o
   3   3   9       56.59       55.17     14.83 o
   5   3   9       56.64       40.60     27.67 o
   7   3   9       33.07       39.48     28.45 o
   9   3   9      124.95      103.18     30.43 o
 -16   4   9      122.04      150.59     29.57 o
 -14   4   9      110.39      112.92     22.50 o
 -12   4   9       91.21       77.58     23.27 o
 -10   4   9     1244.46     1236.48     98.22 o
  -8   4   9      170.99      139.99     17.82 o
  -6   4   9      254.26      249.82     14.90 o
  -4   4   9      205.44      198.54     13.67 o
  -2   4   9      322.02      307.49     18.75 o
   0   4   9      125.32      117.37     13.54 o
   2   4   9      332.68      337.94     34.82 o
   4   4   9      116.89      120.60     19.74 o
   6   4   9       84.42       77.58     26.89 o
 -15   5   9      158.22      144.21     35.94 o
 -13   5   9      623.96      695.10     61.89 o
 -11   5   9      233.28      205.60     22.92 o
  -9   5   9       20.07       35.72     14.82 o
  -7   5   9      941.92      927.22    115.94 o
  -5   5   9      285.26      230.58     24.65 o
  -3   5   9       76.55       84.91     10.35 o
  -1   5   9      452.98      446.85     27.18 o
   1   5   9      153.28      137.49     19.26 o
   3   5   9        3.91       -4.31     28.53 o
   5   5   9      226.94      194.46     38.53 o
 -12   6   9       67.98       24.91     26.64 o
 -10   6   9        6.09      -34.48     34.48 o
  -8   6   9      408.44      323.93     48.62 o
  -6   6   9        0.85        6.12     28.53 o
  -4   6   9      121.18       51.72     29.13 o
  -2   6   9      105.63       69.04     23.45 o
   0   6   9       24.62       50.08     31.98 o
  -7  -5  10      389.17      479.69     34.74 o
  -5  -5  10       33.81       41.37     17.33 o
  -3  -5  10       83.55       93.87     17.07 o
  -1  -5  10      119.27      132.49     26.38 o
   1  -5  10      102.92      118.00     27.41 o
   3  -5  10       45.68       63.79     23.45 o
 -16  -4  10       69.91       89.39     29.39 o
 -14  -4  10       59.56       29.22     18.10 o
 -12  -4  10      195.92      187.22     24.14 o
 -10  -4  10      429.66      512.36     38.53 o
  -8  -4  10       84.39      119.90     21.89 o
  -6  -4  10      525.08      561.32     41.72 o
  -4  -4  10      652.98      675.10     42.75 o
  -2  -4  10      347.53      345.39     30.51 o
   0  -4  10      166.47      163.86     25.51 o
   2  -4  10      144.07      150.59     25.95 o
   4  -4  10      393.03      453.05     46.29 o
   6  -4  10       74.06       25.77     25.95 o
 -19  -3  10       52.37       61.03     22.50 o
 -17  -3  10      313.17      276.18     35.17 o
 -15  -3  10       12.78       47.58     17.41 o
 -13  -3  10      331.82      328.15     28.70 o
 -11  -3  10      200.57      188.35     40.08 o
  -9  -3  10     1421.70     1327.83    204.33 o
  -7  -3  10     6022.55     6485.50    245.92 o
  -5  -3  10      395.55      376.60     29.65 o
  -3  -3  10      211.67      230.41     23.19 o
  -1  -3  10      236.45      250.40     26.03 o
   1  -3  10      905.73     1022.85     49.99 o
   3  -3  10       51.95       45.60     21.38 o
   5  -3  10      366.60      348.67     37.24 o
   7  -3  10      123.86      190.41     40.51 o
 -20  -2  10        6.12       77.58     42.41 o
 -18  -2  10      113.32      160.16     28.27 o
 -16  -2  10      546.50      555.80     47.06 o
 -14  -2  10      613.18      681.22     53.61 o
 -12  -2  10       45.56       33.44     18.02 o
 -10  -2  10     2633.46     2572.22    187.13 o
  -8  -2  10       37.41       34.57      7.45 o
  -6  -2  10      773.77      763.28     45.43 o
  -4  -2  10     2206.78     2293.03     98.44 o
  -2  -2  10      676.60      732.77     44.48 o
   0  -2  10      544.84      543.09     33.14 o
   2  -2  10       70.19       82.36     25.95 o
   4  -2  10      112.79      157.91     25.86 o
   6  -2  10       81.36       67.06     27.41 o
   8  -2  10       15.11        6.12     18.96 o
 -21  -1  10      156.49      182.39     32.50 o
 -19  -1  10      205.59      208.68     30.51 o
 -17  -1  10       20.12       21.55     14.74 o
 -15  -1  10      266.00      248.59     28.70 o
 -13  -1  10      718.04      747.16     51.37 o
 -11  -1  10      136.67      179.98     23.62 o
  -9  -1  10     1711.77     1620.17     78.01 o
  -7  -1  10      743.96      685.35     77.62 o
  -5  -1  10     1051.83     1014.72     58.01 o
  -3  -1  10      397.78      406.85     34.31 o
  -1  -1  10      803.59      751.99     49.91 o
   1  -1  10      879.85      819.99     81.15 o
   3  -1  10      236.85      226.84     16.75 o
   5  -1  10      171.87      224.20     36.03 o
   7  -1  10       77.59       94.99     24.05 o
   9  -1  10      132.65      173.77     39.48 o
 -20   0  10       71.17       52.58     25.08 o
 -18   0  10      357.62      309.28     43.36 o
 -16   0  10        0.12       13.71     14.57 o
 -14   0  10      286.08      294.02     30.17 o
 -12   0  10       50.81       43.27     19.65 o
 -10   0  10       96.49       72.49     14.48 o
  -8   0  10     3693.21     3852.17    156.71 o
  -6   0  10       35.81       21.55     15.52 o
  -4   0  10      251.68      284.02     26.72 o
  -2   0  10     2426.23     2435.77    104.30 o
   0   0  10       42.04       33.03      7.63 o
   2   0  10      112.29       80.16     17.33 o
   4   0  10      556.19      579.59     45.25 o
   6   0  10        5.30        0.00      8.62 o
   8   0  10       42.66       35.17     35.17 o
 -21   1  10      160.09      198.60     80.25 o
 -19   1  10      203.04      154.98     34.39 o
 -17   1  10       18.56      -33.44     33.44 o
 -15   1  10      285.20      225.92     28.27 o
 -13   1  10      721.45      739.14     47.93 o
 -11   1  10      141.95      164.64     24.14 o
  -9   1  10     1694.22     1701.54     79.91 o
  -7   1  10      760.08      670.28     53.18 o
  -5   1  10     1068.82     1041.09     60.60 o
  -3   1  10      405.43      441.93     29.65 o
  -1   1  10      827.28      822.76     52.24 o
   1   1  10      853.29      905.59     58.36 o
   7   1  10       82.57       74.99     21.38 o
   9   1  10      130.23      117.40     29.91 o
 -20   2  10        6.10       44.82     34.57 o
 -18   2  10      117.13      133.78     28.53 o
 -16   2  10      536.91      712.25     72.06 o
 -14   2  10      618.10      606.74     46.29 o
 -12   2  10       53.57       67.06     21.64 o
 -10   2  10     2653.92     2758.75    120.25 o
  -8   2  10       33.86       40.55      9.01 o
  -6   2  10      761.73      671.51     52.80 o
  -4   2  10     2222.66     2203.90    107.49 o
  -2   2  10      683.66      622.78     36.63 o
   0   2  10      563.58      549.15     60.90 o
   2   2  10       70.42       67.06     18.27 o
   4   2  10      112.63      103.18     19.05 o
   6   2  10       80.88      140.67     31.38 o
 -19   3  10       52.54        6.81     23.19 o
 -17   3  10      317.05      209.46     31.46 o
 -15   3  10       11.14       39.48     23.27 o
 -13   3  10      330.12      324.96     31.72 o
 -11   3  10      210.77      179.98     21.29 o
  -9   3  10     1394.21     1321.30    135.50 o
  -7   3  10     6020.32     5726.57    773.36 o
  -5   3  10      418.64      339.96     26.51 o
  -3   3  10      209.81      188.00     20.17 o
  -1   3  10      231.86      220.13     16.58 o
   1   3  10      914.87      870.38    106.93 o
   3   3  10       49.93       21.55     13.88 o
   5   3  10      363.98      358.58     40.00 o
   7   3  10      128.15      111.11     24.74 o
 -16   4  10       69.83       50.86     21.38 o
 -14   4  10       59.73       40.60     19.05 o
 -12   4  10      194.06      191.19     30.86 o
 -10   4  10      418.91      338.81     25.39 o
  -8   4  10       84.22       99.34    124.25 o
  -6   4  10      530.71      512.85     48.44 o
  -4   4  10      638.74      607.59     39.02 o
  -2   4  10      349.10      329.04     27.41 o
   0   4  10      165.59      189.11     28.75 o
   2   4  10      144.55      125.78     22.11 o
   4   4  10      397.98      391.60     46.46 o
   6   4  10       71.22       88.78     34.31 o
 -15   5  10       99.44       44.05     25.69 o
 -13   5  10      295.90      332.37     97.53 o
 -11   5  10       65.78       73.64     19.66 o
  -9   5  10      108.40       76.13     22.84 o
  -7   5  10      390.49      411.26     33.10 o
  -5   5  10       33.67       12.11     12.80 o
  -3   5  10       89.20       92.15     23.10 o
  -1   5  10      115.36       96.58     20.27 o
 -10   6  10       55.14       38.01     25.00 o
  -8   6  10      130.91      157.91     51.63 o
  -6   6  10       49.41        5.09     30.00 o
  -7  -5  11       87.14      122.49     22.07 o
  -5  -5  11       58.31       86.11     21.81 o
  -3  -5  11       89.06       81.80     19.65 o
  -1  -5  11      152.12      207.82     28.79 o
   1  -5  11       88.61      106.20     26.03 o
 -16  -4  11       80.45       95.59     25.86 o
 -14  -4  11       88.84       93.27     19.83 o
 -12  -4  11       31.54       29.22     14.57 o
 -10  -4  11      724.93      867.15     57.06 o
  -8  -4  11      194.89      186.36     28.88 o
  -6  -4  11      279.23      302.12     26.55 o
  -4  -4  11     1021.29     1232.97     74.22 o
  -2  -4  11      294.64      327.12     42.50 o
   0  -4  11      118.03      121.19     27.84 o
   2  -4  11      235.28      576.75     98.70 o
   4  -4  11        2.82       35.17     50.86 o
 -19  -3  11       44.75       39.48     23.96 o
 -17  -3  11      432.07      529.86     48.62 o
 -15  -3  11       10.26       31.81     14.57 o
 -13  -3  11      540.04      592.35     44.31 o
 -11  -3  11       80.42       54.85     13.32 o
  -9  -3  11       67.84       65.00     10.89 o
  -7  -3  11     1389.75     1608.45     77.75 o
  -5  -3  11      273.84      300.05     25.43 o
  -3  -3  11       97.47       87.15     21.38 o
  -1  -3  11      519.26      612.52     49.39 o
   1  -3  11       23.59       53.44     17.15 o
   3  -3  11      217.21      256.01     32.84 o
   5  -3  11      289.80      286.95     40.77 o
 -20  -2  11      214.85      344.27     52.32 o
 -18  -2  11      167.51      157.91     29.48 o
 -16  -2  11      150.49      139.30     23.53 o
 -14  -2  11       39.33       38.70     20.86 o
 -12  -2  11      381.83      351.78     51.16 o
 -10  -2  11      402.49      362.96     72.92 o
  -8  -2  11      415.80      439.44     33.27 o
  -6  -2  11      570.17      516.41     37.32 o
  -4  -2  11      507.37      553.04     40.08 o
  -2  -2  11      478.85      453.05     37.50 o
   0  -2  11       67.90       50.08     15.34 o
   2  -2  11       86.32       79.13     27.67 o
   4  -2  11       70.04      109.21     32.50 o
   6  -2  11       48.32       33.44     27.50 o
 -21  -1  11      181.52      207.82     49.13 o
 -19  -1  11      399.55      407.97     43.87 o
 -17  -1  11       32.68       45.60     18.27 o
 -15  -1  11       47.69       60.51     21.46 o
 -13  -1  11      652.36      647.95     49.31 o
 -11  -1  11       43.72       57.84     13.88 o
  -9  -1  11      552.86      523.78     22.55 o
  -7  -1  11      992.93     1011.01     57.84 o
  -5  -1  11       28.95       24.05     16.38 o
  -3  -1  11       81.07       71.46     14.91 o
  -1  -1  11     3766.83     3866.74    175.24 o
   1  -1  11      135.97      140.67     21.55 o
   3  -1  11       90.38       92.15     29.31 o
   5  -1  11      411.64      507.10     50.25 o
   7  -1  11        4.81       44.05     29.22 o
 -20   0  11      154.87      288.93     47.93 o
 -18   0  11        5.58       -5.09     19.65 o
 -16   0  11      948.57     1058.25     70.68 o
 -14   0  11      106.69       94.99     18.88 o
 -12   0  11      251.84      292.99     27.15 o
 -10   0  11      308.60      306.17     29.82 o
  -8   0  11     1087.12     1079.37     59.82 o
  -6   0  11     1552.71     1508.72     79.82 o
  -4   0  11     2361.62     2366.64    111.37 o
  -2   0  11      409.43      487.45     45.34 o
   0   0  11       34.85       26.72     13.62 o
   2   0  11     4064.15     4619.50    187.57 o
   4   0  11       90.80       68.10     25.17 o
   6   0  11      377.97      324.96     47.67 o
   8   0  11       72.93       28.53     27.58 o
 -21   1  11      183.28      152.05     90.51 o
 -19   1  11      395.80      496.58     57.58 o
 -17   1  11       31.89       31.12     18.02 o
 -15   1  11       47.91       52.58     18.27 o
 -13   1  11      635.83      603.90     40.43 o
 -11   1  11       40.77       20.69     11.98 o
  -9   1  11      555.90      582.44     38.27 o
  -7   1  11      992.92      912.00    128.87 o
  -5   1  11       30.85       31.12     13.10 o
  -3   1  11       82.08       73.53     19.65 o
  -1   1  11     3764.26     4010.43    178.52 o
   1   1  11      138.57      115.50     19.57 o
   3   1  11       91.97      102.58     21.38 o
   5   1  11      414.32      405.65     42.58 o
   7   1  11        5.26        0.00      8.62 o
 -20   2  11      209.92      152.05     37.67 o
 -18   2  11      172.99      202.74     43.44 o
 -16   2  11      155.39      175.33     25.69 o
 -14   2  11       35.03       30.17     22.24 o
 -12   2  11      369.73      328.15     33.01 o
 -10   2  11      409.74      427.20     33.96 o
  -8   2  11      413.51      350.86     31.07 o
  -6   2  11      576.84      483.29     26.59 o
  -4   2  11      508.88      486.15     37.58 o
   0   2  11       67.93       58.20      8.19 o
   2   2  11       90.02       62.84     16.29 o
   4   2  11       69.50       83.35     31.63 o
   6   2  11       50.24       76.54     35.43 o
 -19   3  11       50.09        0.00      8.62 o
 -17   3  11      425.28      466.93     50.77 o
 -15   3  11       11.45       10.43     17.24 o
 -13   3  11      538.44      585.28     53.96 o
 -11   3  11       89.78       68.10     17.93 o
  -9   3  11       63.95       55.43     13.89 o
  -7   3  11     1396.80     1367.82    191.44 o
  -5   3  11      275.35      300.05     26.46 o
  -3   3  11      103.67      137.92     23.45 o
  -1   3  11      514.80      529.90     72.28 o
   1   3  11       24.23        3.45     35.17 o
   3   3  11      225.85      184.81     31.89 o
   5   3  11      295.62      297.98     40.51 o
 -16   4  11       80.98       41.37     24.91 o
 -14   4  11       89.30      100.85     23.01 o
 -12   4  11       33.27       39.48     28.45 o
 -10   4  11      724.29      625.71     82.53 o
  -8   4  11      184.63      169.54     33.32 o
  -6   4  11      270.58      249.57     35.17 o
  -4   4  11     1049.30     1202.28     71.29 o
  -2   4  11      295.86      313.07     74.09 o
   0   4  11      120.10      108.01     25.00 o
   2   4  11      237.41      217.22     32.93 o
   4   4  11        2.38       39.48     33.53 o
 -13   5  11       18.04      -19.85     19.85 o
 -11   5  11      221.51      182.46     39.56 o
  -9   5  11      123.14       98.03     20.15 o
  -7   5  11       87.79       55.04     26.12 o
  -5   5  11       56.77       79.28     16.27 o
  -3   5  11       89.20        8.62     19.83 o
  -1   5  11      152.89      129.12     30.00 o
  -6   6  11      291.61      210.32     37.50 o
  -5  -5  12      230.11      251.35     34.48 o
  -3  -5  12      526.88      590.97     58.53 o
  -1  -5  12       58.63       65.68     31.89 o
 -16  -4  12      127.92      132.49     46.63 o
 -14  -4  12      192.94      250.40     46.46 o
 -12  -4  12      139.54      180.84     25.26 o
 -10  -4  12       74.28       87.75     19.83 o
  -8  -4  12       60.17       49.22     17.33 o
  -6  -4  12     1248.79     1385.88     83.09 o
  -4  -4  12        0.46       -2.59     13.88 o
  -2  -4  12      157.66      164.64     30.86 o
   0  -4  12      281.84      388.06     46.29 o
   2  -4  12       74.88      125.16     34.82 o
 -17  -3  12      136.52      131.80     33.70 o
 -15  -3  12      422.70      418.75     38.44 o
 -13  -3  12      249.94      276.18     31.20 o
 -11  -3  12      312.02      344.27     32.67 o
  -9  -3  12     1349.17     1441.05     73.53 o
  -7  -3  12      242.89      304.11     27.67 o
  -5  -3  12      807.64      863.70     58.70 o
  -3  -3  12      725.19      760.00     51.80 o
  -1  -3  12      268.32      239.37     33.62 o
   1  -3  12      301.51      375.48     40.94 o
   3  -3  12      226.20      206.10     32.84 o
 -20  -2  12       15.42       49.22     32.93 o
 -18  -2  12       94.75       49.22     18.96 o
 -16  -2  12       70.12       76.54     22.58 o
 -14  -2  12      296.39      297.04     32.41 o
 -12  -2  12       85.61       69.04     17.07 o
 -10  -2  12       24.22      -18.02     18.02 o
  -8  -2  12       83.23       87.15     19.22 o
  -6  -2  12      871.50      909.13     61.98 o
  -4  -2  12       90.03       90.51     23.45 o
  -2  -2  12       34.74       24.05     18.10 o
   0  -2  12      243.19      343.24     35.86 o
   2  -2  12      207.34      265.49     38.27 o
   4  -2  12      115.96      123.78     27.41 o
   6  -2  12       17.35       28.53     26.64 o
 -19  -1  12      124.67      106.20     26.64 o
 -17  -1  12      107.20      100.85     26.55 o
 -15  -1  12      741.41      816.03     53.70 o
 -13  -1  12      170.93      184.81     27.93 o
 -11  -1  12      151.07      125.53     11.64 o
  -9  -1  12      548.90      548.91     39.91 o
  -7  -1  12       53.36       47.58     13.79 o
  -5  -1  12      631.06      724.84     47.41 o
  -3  -1  12      349.08      314.45     28.10 o
  -1  -1  12       72.60      128.43     23.96 o
   1  -1  12       80.97       98.44     21.55 o
   3  -1  12      207.34      173.00     27.84 o
   5  -1  12      464.31      477.10     56.46 o
 -20   0  12        6.50       11.98     21.55 o
 -18   0  12     1964.41     2287.34    143.26 o
 -16   0  12        2.04        5.09     18.02 o
 -14   0  12       96.97       61.89     19.83 o
 -12   0  12     2317.29     2450.25    113.35 o
 -10   0  12      479.07      415.13     38.27 o
  -8   0  12        0.93        2.59     12.15 o
  -6   0  12     2113.03     2321.21    116.02 o
  -4   0  12       73.70       96.71     21.38 o
  -2   0  12      192.96      189.63     24.22 o
   0   0  12      800.47      751.99     59.56 o
   2   0  12      343.50      297.98     33.44 o
   4   0  12       28.86        1.72     19.91 o
   6   0  12      160.32      179.98     44.91 o
 -19   1  12      124.43      131.80     41.12 o
 -17   1  12      104.50      108.01     27.50 o
 -15   1  12      749.27      858.53     72.23 o
 -13   1  12      173.53      169.12     29.05 o
 -11   1  12      142.88       99.04     22.24 o
  -9   1  12      550.31      488.11     54.91 o
  -7   1  12       50.95       42.06     14.48 o
  -5   1  12      632.95      622.78     42.50 o
  -3   1  12      368.37      360.82     32.32 o
  -1   1  12       66.94       43.27     15.43 o
   1   1  12       79.07       81.20     20.60 o
   3   1  12      198.68      164.64     24.82 o
   5   1  12      471.36      421.16     54.22 o
 -20   2  12       15.34       65.68     29.48 o
 -18   2  12       92.05       76.54     27.76 o
 -16   2  12       68.89       18.10     31.03 o
 -14   2  12      295.92      305.14     31.81 o
 -12   2  12       84.17       95.59     23.53 o
 -10   2  12       25.21       13.49      8.49 o
  -8   2  12       77.96       66.34     10.17 o
  -6   2  12      860.33      789.40     47.84 o
  -4   2  12       84.20      101.97     18.36 o
  -2   2  12       37.39       24.91     17.33 o
   0   2  12      247.86      191.19     29.22 o
   2   2  12      206.06      168.43     28.19 o
   4   2  12      115.11      114.82     29.57 o
   6   2  12       18.33       40.60     31.81 o
 -17   3  12      135.83       99.04     29.22 o
 -15   3  12      426.76      374.36     40.86 o
 -13   3  12      245.86      242.13     33.79 o
 -11   3  12      315.81      262.21     76.85 o
  -9   3  12     1342.13     1103.41    125.81 o
  -7   3  12      233.70      196.34     47.88 o
  -5   3  12      783.29      801.03     56.55 o
  -3   3  12      736.84      766.47     55.25 o
  -1   3  12      267.27      251.35     39.13 o
   1   3  12      298.85      229.54     34.65 o
   3   3  12      228.40      197.74     32.24 o
 -16   4  12      124.19      137.92     35.86 o
 -14   4  12      192.54      177.65     36.81 o
 -12   4  12      141.62      121.21     22.54 o
 -10   4  12       68.71       70.54     17.06 o
  -8   4  12       60.27       67.10     14.41 o
  -6   4  12     1247.00     1223.50     87.92 o
  -4   4  12        0.65       -6.12     26.81 o
  -2   4  12      151.71      171.45     29.22 o
   0   4  12      279.75      289.97     35.00 o
   2   4  12       73.18       59.65     30.34 o
 -13   5  12       17.22       20.36     15.81 o
 -11   5  12       18.22       14.99     16.29 o
  -9   5  12       48.12       43.86     19.78 o
  -7   5  12       43.45       44.17     14.85 o
  -5   5  12      224.48      201.10     30.00 o
  -3   5  12      526.22      618.38     71.54 o
  -5  -5  13      116.63       52.58     28.53 o
 -14  -4  13      181.36      158.60     25.86 o
 -12  -4  13       37.43       22.33     21.64 o
 -10  -4  13      212.25      235.75     31.55 o
  -8  -4  13       17.57       67.06     24.05 o
  -6  -4  13      504.77      593.82     52.93 o
  -4  -4  13      235.45      260.75     33.19 o
  -2  -4  13      255.13      225.06     34.39 o
   0  -4  13        5.10       -1.72     19.05 o
 -17  -3  13      427.12      445.64     55.77 o
 -15  -3  13       11.87       54.30     25.08 o
 -13  -3  13      124.27      125.16     21.64 o
 -11  -3  13       62.95       78.61     28.62 o
  -9  -3  13      105.95      127.74     21.20 o
  -7  -3  13      291.23      322.81     33.79 o
  -5  -3  13       57.72       38.01     15.60 o
  -3  -3  13       36.37       25.77     35.17 o
  -1  -3  13       73.78       95.59     29.31 o
   1  -3  13      117.10      147.74     37.84 o
 -18  -2  13       42.97      108.61     38.53 o
 -16  -2  13      506.54      521.75     46.98 o
 -14  -2  13      123.35      121.19     22.58 o
 -12  -2  13      562.22      554.42     44.22 o
 -10  -2  13      157.30      176.10     26.46 o
  -8  -2  13      101.36      113.61     24.39 o
  -6  -2  13      915.18      968.52     60.34 o
  -4  -2  13      414.51      415.13     41.89 o
  -2  -2  13      161.10      203.60     30.17 o
   0  -2  13      380.73      453.05     42.50 o
   2  -2  13      157.64      144.21     34.57 o
   4  -2  13       15.42       33.44     29.22 o
 -19  -1  13       47.34       87.75     34.65 o
 -17  -1  13      394.51      454.35     53.79 o
 -15  -1  13      485.05      503.14     46.12 o
 -13  -1  13      376.35      384.61     39.13 o
 -11  -1  13      278.36      234.89     28.79 o
  -9  -1  13      530.67      532.53     39.31 o
  -7  -1  13       74.58       83.35     26.81 o
  -5  -1  13      454.98      433.32     39.13 o
  -3  -1  13      627.22      643.46     49.13 o
  -1  -1  13      188.20      171.45     28.45 o
   1  -1  13       74.16       44.82     18.88 o
   3  -1  13      743.43      735.95     71.72 o
   5  -1  13       34.81        6.81     24.05 o
 -20   0  13      200.29      165.33     42.32 o
 -18   0  13      209.60      194.46     38.53 o
 -16   0  13      277.13      246.70     33.19 o
 -14   0  13       28.05       64.73     25.95 o
 -12   0  13      179.13      162.40     27.67 o
 -10   0  13       52.49       86.11     20.69 o
  -8   0  13      996.40      966.71     62.06 o
  -6   0  13       60.22       33.44     12.93 o
  -4   0  13      206.16      225.06     34.39 o
  -2   0  13        2.01      -19.91     21.46 o
   0   0  13     1570.53     1499.67    102.32 o
   2   0  13      711.97      831.20     67.75 o
   4   0  13      121.21       40.60     23.19 o
 -19   1  13       48.82       50.08     24.91 o
 -17   1  13      387.68      353.07     46.37 o
 -15   1  13      487.37      533.91     47.49 o
 -13   1  13      370.44      327.12     33.96 o
 -11   1  13      273.24      280.06     39.31 o
  -9   1  13      542.68      580.97     46.72 o
  -7   1  13       66.09       81.20     43.36 o
  -5   1  13      451.58      417.54     34.82 o
  -3   1  13      615.85      627.17     45.60 o
  -1   1  13      190.22      140.67     26.46 o
   1   1  13       72.11       35.17     19.83 o
   3   1  13      731.04      809.40     85.16 o
   5   1  13       37.75       13.71     27.41 o
 -18   2  13       44.41       73.96     37.84 o
 -16   2  13      511.07      547.53     60.42 o
 -14   2  13      126.72       95.59     25.86 o
 -12   2  13      561.47      562.78     41.81 o
 -10   2  13      149.48       97.57     21.20 o
  -8   2  13      104.16      118.61     30.69 o
  -6   2  13      927.26      860.25     56.80 o
  -4   2  13      397.15      415.13     39.48 o
  -2   2  13      159.11      113.61     32.58 o
   0   2  13      379.58      308.24     46.37 o
   2   2  13      157.07      126.45     28.36 o
   4   2  13       16.45      -18.10     21.46 o
 -17   3  13      425.89      491.33     57.24 o
 -15   3  13       10.74       -0.86     20.08 o
 -13   3  13      130.84      118.00     22.33 o
 -11   3  13       60.31       48.98     17.09 o
  -9   3  13      108.46      100.08     17.97 o
  -7   3  13      281.08      267.38     44.13 o
  -5   3  13       61.57       56.89     22.58 o
  -3   3  13       38.67       15.52     17.33 o
  -1   3  13       73.85       73.53     25.69 o
   1   3  13      119.29       89.39     29.39 o
 -14   4  13      182.63      132.92     19.46 o
 -12   4  13       35.00        5.27     27.93 o
 -10   4  13      213.95      226.81     80.42 o
  -8   4  13       14.57       20.69     16.29 o
  -6   4  13      505.27      575.37     57.75 o
  -4   4  13      233.06      273.25     36.89 o
  -2   4  13      260.44      180.84     33.96 o
   0   4  13        5.48       66.11     23.88 o
  -9   5  13       67.02       59.65     28.53 o
  -7   5  13      282.24      275.14     36.98 o
  -5   5  13      117.79       76.03     25.08 o
 -12  -4  14       81.16      123.18     33.88 o
 -10  -4  14       10.34        2.59     16.38 o
  -8  -4  14       43.54       44.05     17.15 o
  -6  -4  14       53.37       54.30     20.77 o
  -4  -4  14       19.47       59.65     33.53 o
 -15  -3  14      161.61      146.28     25.60 o
 -13  -3  14       30.44       27.58     19.74 o
 -11  -3  14      174.01      202.74     29.22 o
  -9  -3  14       82.99      191.19     34.13 o
  -7  -3  14       30.69       18.88     17.07 o
  -5  -3  14       59.92       39.48     17.33 o
  -3  -3  14       24.15       31.81     18.88 o
  -1  -3  14      140.99      118.00     31.89 o
 -18  -2  14      156.85      170.67     33.01 o
 -16  -2  14       64.43       61.89     32.84 o
 -14  -2  14      839.96      827.84     67.58 o
 -12  -2  14      362.76      361.94     39.13 o
 -10  -2  14      269.45      258.85     31.20 o
  -8  -2  14      416.62      433.32     37.93 o
  -6  -2  14      329.96      373.24     37.41 o
  -4  -2  14        8.95       -5.09     16.29 o
  -2  -2  14      258.86      345.39     36.03 o
   0  -2  14      201.47      206.96     35.51 o
   2  -2  14       32.08       42.06     25.17 o
 -19  -1  14       70.94      398.58    134.81 o
 -17  -1  14      268.70      257.90     44.31 o
 -15  -1  14      637.61      667.51     56.11 o
 -13  -1  14       34.65       60.51     19.22 o
 -11  -1  14      232.79      233.94     32.32 o
  -9  -1  14      344.71      382.37     36.72 o
  -7  -1  14      155.10      129.12     30.00 o
  -5  -1  14      613.29      596.66     50.17 o
  -3  -1  14      219.36      223.34     31.55 o
  -1  -1  14      108.45       93.27     31.20 o
   1  -1  14       44.05       47.58     23.53 o
   3  -1  14      330.49      369.79     53.10 o
 -18   0  14       90.71       96.71     36.98 o
 -16   0  14      501.13      543.39     53.36 o
 -14   0  14       33.51       11.21     21.64 o
 -12   0  14      175.57      138.61     29.05 o
 -10   0  14       89.72       65.68     28.53 o
  -8   0  14       31.80       18.10     19.74 o
  -6   0  14        4.20       -0.86     14.83 o
  -4   0  14       18.98       -2.59     13.02 o
  -2   0  14      169.31      160.84     26.81 o
   0   0  14        0.01      -18.96     18.96 o
   2   0  14       10.38       27.58     25.00 o
 -19   1  14       73.61      104.99     31.89 o
 -17   1  14      263.14      231.27     41.98 o
 -15   1  14      647.47      611.14     53.70 o
 -13   1  14       35.03       27.58     19.74 o
 -11   1  14      228.70      165.33     29.48 o
  -9   1  14      360.73      347.55     35.00 o
  -7   1  14      157.70      157.14     58.87 o
  -5   1  14      615.75      640.45     51.98 o
  -3   1  14      215.39      212.05     29.91 o
  -1   1  14      105.29       87.75     25.86 o
   1   1  14       50.43       16.38     19.74 o
   3   1  14      336.23      292.99     57.32 o
 -18   2  14      158.27      134.47     33.36 o
 -16   2  14       63.20       25.77     19.65 o
 -14   2  14      831.82      853.36     65.17 o
 -12   2  14      374.52      416.33     46.72 o
 -10   2  14      269.35      270.32     37.67 o
  -8   2  14      407.98      427.20     71.63 o
  -6   2  14      330.04      409.18     45.17 o
  -4   2  14        8.20       12.84     18.10 o
  -2   2  14      266.64      263.59     39.05 o
   0   2  14      199.61      135.85     36.29 o
   2   2  14       31.20        0.00      8.62 o
 -15   3  14      158.55       97.32     29.57 o
 -13   3  14       31.98        0.86     20.08 o
 -11   3  14      173.08      153.52     36.38 o
  -9   3  14       81.07       51.72     21.55 o
  -7   3  14       30.70        0.00      8.62 o
  -5   3  14       60.43       22.33     17.24 o
  -3   3  14       22.38       20.69     26.72 o
  -1   3  14      140.93      160.84     29.82 o
 -12   4  14       86.19       52.58     22.58 o
 -10   4  14       10.64       46.37     30.77 o
  -8   4  14       44.57       33.44     19.74 o
  -6   4  14       54.10       51.72     29.13 o
  -4   4  14       20.23       -7.76     18.96 o
 -15  -3  15       33.51       32.76     23.19 o
 -13  -3  15      107.57      160.84     39.48 o
 -11  -3  15      564.68      598.12     57.41 o
  -9  -3  15      220.50      201.96     30.86 o
  -7  -3  15       99.78       89.39     26.12 o
  -5  -3  15      180.03      225.06     37.84 o
  -3  -3  15       31.63       29.22     21.55 o
 -16  -2  15      259.27      296.00     44.48 o
 -14  -2  15      788.62      874.04     74.65 o
 -12  -2  15       85.28       87.75     27.50 o
 -10  -2  15      340.61      453.05     51.29 o
  -8  -2  15      503.41      536.58     46.29 o
  -6  -2  15      194.97      224.20     44.82 o
  -4  -2  15      186.81      157.14     28.70 o
  -2  -2  15       52.14       52.58     48.10 o
 -17  -1  15      403.90      396.25     46.72 o
 -15  -1  15       50.11       -6.12     19.83 o
 -13  -1  15      747.92      688.89     63.18 o
 -11  -1  15      360.02      277.13     36.20 o
  -9  -1  15      115.68      109.21     30.08 o
  -7  -1  15      335.86      327.12     41.37 o
  -5  -1  15      202.90      179.98     28.36 o
  -3  -1  15      161.90      112.32     34.22 o
  -1  -1  15       16.76       -6.12     21.55 o
 -18   0  15       68.93       85.51     34.74 o
 -16   0  15        0.12        1.72     20.77 o
 -14   0  15       33.45       50.08     21.64 o
 -12   0  15      524.22      511.07     47.75 o
 -10   0  15        1.79      -16.29     16.29 o
  -8   0  15       14.67        6.12     18.10 o
  -6   0  15      313.52      326.00     43.44 o
  -4   0  15        4.85       -6.12     27.67 o
  -2   0  15       45.85      -11.21     23.19 o
   0   0  15       76.39       67.06     25.95 o
 -17   1  15      410.09      354.19     51.98 o
 -15   1  15       51.11       63.79     23.45 o
 -13   1  15      752.20      758.37     59.82 o
 -11   1  15      351.33      284.02     34.65 o
  -9   1  15      114.08      129.12     33.36 o
  -7   1  15      327.23      327.12     39.31 o
  -5   1  15      204.20      200.24     27.41 o
  -3   1  15      159.23      150.59     38.19 o
  -1   1  15       16.15       42.06     29.31 o
 -16   2  15      265.28      238.51     38.96 o
 -14   2  15      789.71      814.39     82.15 o
 -12   2  15       85.88      101.97     26.72 o
 -10   2  15      345.78      351.94     41.89 o
  -8   2  15      502.94      472.02     51.03 o
  -6   2  15      199.18      217.22     34.65 o
  -4   2  15      176.99      255.06     54.39 o
  -2   2  15       54.74       16.38     22.33 o
 -15   3  15       34.94       54.30     24.22 o
 -13   3  15      104.73       95.59     40.77 o
 -11   3  15      568.19      540.72     64.13 o
  -9   3  15      228.72      225.06     43.18 o
  -7   3  15       95.52       12.84     25.69 o
  -5   3  15      183.16      131.11     36.98 o
  -3   3  15       35.11      122.49     36.38 o
 -11  -3  16      160.12      171.45     42.32 o
  -9  -3  16       53.49       53.44     37.75 o
  -7  -3  16        8.07        6.12     21.55 o
 -14  -2  16      148.29      160.16     43.10 o
 -12  -2  16      294.23      291.00     39.05 o
 -10  -2  16      150.85      182.39     30.94 o
  -8  -2  16       85.91       89.39     26.64 o
  -6  -2  16       60.42      104.39     31.81 o
  -4  -2  16      138.89       99.04     28.62 o
 -15  -1  16       28.25       53.44     27.50 o
 -13  -1  16      232.83      282.04     50.25 o
 -11  -1  16      425.45      469.43     52.15 o
  -9  -1  16       37.65       39.48     20.69 o
  -7  -1  16      151.93      188.00     34.65 o
  -5  -1  16      349.60      310.31     39.31 o
  -3  -1  16        1.62       33.44     24.82 o
 -16   0  16        0.74       12.84     24.82 o
 -14   0  16      181.77      181.62     38.01 o
 -12   0  16      431.30      441.93     46.89 o
 -10   0  16      306.31      314.45     43.70 o
  -8   0  16      206.13      213.77     36.89 o
  -6   0  16      291.95      284.02     38.62 o
  -4   0  16      279.09      294.97     42.32 o
  -2   0  16      409.69      396.25     50.25 o
 -15   1  16       28.66       31.12     24.22 o
 -13   1  16      236.12      253.25     38.27 o
 -11   1  16      418.85      421.16     56.63 o
  -9   1  16       41.46       69.99     26.03 o
  -7   1  16      153.22      108.61     26.89 o
  -5   1  16      353.14      378.92     48.01 o
  -3   1  16        1.08       -9.48     21.55 o
 -14   2  16      150.93       52.58     26.81 o
 -12   2  16      286.04      269.37     47.24 o
 -10   2  16      154.86      144.90     40.25 o
  -8   2  16       89.25       78.61     44.74 o
  -6   2  16       55.86       44.05     38.96 o
  -4   2  16      138.01      131.11     33.62 o
 -11   3  16      164.93       76.03     29.22 o
  -9   3  16       52.47       14.57     21.55 o
  -7   3  16        8.43      -11.21     21.64 o
 -13  -1  17      239.26      242.13     40.17 o
 -11  -1  17       78.85       77.58     26.89 o
  -9  -1  17       88.60       66.11     31.98 o
  -7  -1  17      278.96      206.10     37.93 o
 -14   0  17       13.59       42.06     25.17 o
 -12   0  17        4.63        7.76     36.20 o
 -10   0  17     1155.50     1143.93    101.28 o
  -8   0  17       90.54       72.49     26.46 o
  -6   0  17       34.10       31.12     24.91 o
 -13   1  17      235.36      179.98     37.06 o
 -11   1  17       76.71       42.06     23.96 o
  -9   1  17       86.74       62.84     26.03 o
  -7   1  17      284.45      313.41     65.51 o
 
